# Supplementary material for: LC–MS-based serum metabolomics reveals distinct metabolic signatures in patients with cerebral infarction
Source: Front Neurol. 2026 Apr 9;17:1714257. doi: 10.3389/fneur.2026.1714257 (PMC13102756; doi:10.3389/fneur.2026.1714257)
Supplement: SUPPLEMENTARY TABLE S1 — Basic information of the study subjects. [file Table_1.xlsx]

## Sheet: Sheet1
Group	Sample Number	Sex	Age
Patients with cerebral infarction	C001	Male	46
Patients with cerebral infarction	C002	Male	66
Patients with cerebral infarction	C003	Female	67
Patients with cerebral infarction	C004	Female	45
Patients with cerebral infarction	C005	Male	69
Patients with cerebral infarction	C006	Male	61
Patients with cerebral infarction	C007	Male	66
Patients with cerebral infarction	C008	Male	51
Patients with cerebral infarction	C009	Male	63
Patients with cerebral infarction	C010	Male	49
Patients without cerebral infarction	D001	Female	67
Patients without cerebral infarction	D002	Male	55
Patients without cerebral infarction	D003	Male	65
Patients without cerebral infarction	D004	Male	67
Patients without cerebral infarction	D005	Female	60
Patients without cerebral infarction	D006	Female	64
Patients without cerebral infarction	D007	Female	56
Patients without cerebral infarction	D008	Male	45
Patients without cerebral infarction	D009	Female	40
Patients without cerebral infarction	D010	Female	38
