# Supplementary material for: LC–MS-based serum metabolomics reveals distinct metabolic signatures in patients with cerebral infarction
Source: Front Neurol. 2026 Apr 9;17:1714257. doi: 10.3389/fneur.2026.1714257 (PMC13102756; doi:10.3389/fneur.2026.1714257)
Supplement: SUPPLEMENTARY TABLE S2 — Key putatively annotated differential metabolites identified in serum of cerebral infarction patients. [file Table_2.xlsx]

## Sheet: Sheet1
Index	Mode	Compounds	Class I	Class II	Formula	Q1 (Da)	Molecular weight (Da)	RT (min)	Adduct	Mass error	Level	score	LC mode	CAS	PubChem CID	HMDB	Metlin	cpd_ID	C1	C2	C3	C4	C5	C6	C7	C8	C9	C10	D1	D2	D3	D4	D5	D6	D7	D8	D9	D10	QC01	QC02	QC03	QC04	QC05	QC06	kegg_map	C_vs_D_VIP	C_vs_D_P-value	C_vs_D_Fold_Change	C_vs_D_Log2FC
MW0159863	T3_positive	Hypoxanthine	Nucleotide and Its metabolites	Nucleotide and Its metabolites	C5H4N4O	137.045	136.0385	1.2031	[M+H]+	2.02500000000327	1a	0.9802	rp	68-94-0	790	HMDB0000157	83	C00262	307629.68	119581.67	179829.9	126875.84	14798.92	469349.9	16508.98	397091.15	204794.03	351794.17	1161.79	3411.83	6771.03	16824.33	18184.69	13372.52	29542.11	16484.26	22851.25	18390.76	58559.18	57201.62	56448.18	57171.94	55828.89	54947.07	ko00230,ko01100,ko01232	2.3811	0.00265258	14.8866	3.89595
MEDL01942	T3_positive	Dibutyl phthalate	Benzene and substituted derivatives	Benzene and substituted derivatives	C16H22O4	279.1588	278.1518	7.191	[M+H]+	0.775000000032833	1a	0.9762	rp	84-74-2	3026	HMDB0033244	-	C14214	85946.32	75040.89	46677.39	71870.09	70163.88	102972.79	52008.27	63442.19	83090.45	93404.25	74988.85	83006.25	74637.46	93757.1	86281.66	78680.85	119176.16	109984.5	84567.36	105230.35	73697.27	79464.77	81878.5	85634.71	79019.87	80041.1	-	1.47462	0.038941	0.817981	-0.289861
MEDN0682	T3_positive	Octadecanamide	Alcohol and amines	Amines	C18H37NO	284.2943	283.2875	6.4873	[M+H]+	1.27499999990732	1a	0.9508	rp	124-26-5	31292	HMDB0034146	-	C13846	679308.7	998635.34	909405.15	701007.33	700523.08	851150.31	848216.8	624379.37	753489.26	698285.39	667836.26	788998.65	1189161.44	779291.92	1107526.34	1014825.98	790759.5	1072852.85	1102639.85	914058.08	779734.73	845118.46	870125.59	951455.0	882919.5	883535.53	-	1.70167	0.0262216	0.823551	-0.28007
MEDP0827	T3_positive	Isophorone	Aldehyde,Ketones,Esters	Ketones	C9H14O	139.1106	138.1045	5.3957	[M+H]+	2.92499999993368	1a	0.9497	rp	78-59-1	6544	HMDB0031195	-	C14743	2916.42	1802.67	2075.88	1857.82	1643.05	12129.17	14464.57	15099.98	9108.39	9310.81	24988.01	34533.83	10207.71	22333.07	16020.41	32101.7	16679.98	21546.15	19260.39	8074.29	13153.53	12912.26	12917.81	13561.5	13164.18	12824.4	-	2.23644	0.000715745	0.342213	-1.54703
MEDP2143	T3_positive	N,N-Bis(2-hydroxyethyl)dodecanamide	FA	Others	C16H33NO3	288.2526	287.246	6.539	[M+H]+	1.85000000001878	1a	0.9432	rp	120-40-1	8430	HMDB0032358	-	C06179	49058.74	48633.04	43917.29	50173.99	60208.29	45944.77	42190.3	43399.37	45510.2	46212.98	38965.05	37635.65	39480.43	39372.04	42914.82	42448.26	37225.55	36661.66	38172.06	30718.05	32850.19	43974.22	40840.16	40468.1	41786.23	36578.0	ko01100	2.51898	0.000255723	1.23894	0.309105
MW0054524	T3_positive	LPC(16:0/0:0)	GP	LPC	C24H50NO7P	478.3281	495.3325	6.9076	[M+H-H2O]+	2.27876538326356	1a	0.9417	rp	17364-16-8	460602	HMDB0010382	-	C00157	42778.42	31539.34	39053.35	34684.66	44547.96	43252.98	36952.84	51236.75	51651.22	48384.32	52949.96	47409.59	46790.89	49160.95	67404.98	56781.16	61160.76	51466.75	59215.89	60558.43	46645.26	50502.43	47475.5	48302.76	49057.91	47340.75	ko00564,ko00590,ko00591,ko00592,ko01100,ko04723,ko05231	2.32943	0.000524482	0.767015	-0.382674
MEDP0381	T3_positive	7-Methylguanine	Nucleotide and Its metabolites	Nucleotide and Its metabolites	C6H7N5O	166.0711	165.0651	1.3248	[M+H]+	3.14999999993404	1a	0.9279	rp	578-76-7	135398679	HMDB0000897	-	C02242 | C75717	4309.95	4732.54	5611.31	4100.82	4114.43	6101.06	5191.22	4861.19	4613.81	4488.65	5329.03	6201.74	7065.96	7528.52	5398.72	5077.59	6398.79	7241.11	5748.01	6134.29	5897.86	5666.88	5832.22	5943.97	5831.38	5868.92	-	2.32168	0.00071138	0.774663	-0.368359
MW0012998	T3_positive	LPC(18:0/0:0)	GP	LPC	C26H54NO7P	506.359	523.3638	7.2254	[M+H-H2O]+	2.94256765568296	1a	0.9171	rp	19420-57-6	497299	HMDB0010384	-	C00157	1455.85	1496.96	2336.47	1184.25	647.51	2826.21	971.61	4545.65	3175.21	2841.54	4940.47	2679.35	5405.28	4890.79	4494.71	7044.6	5180.36	6628.77	7571.85	5609.11	4088.08	4374.59	4142.37	4221.29	3795.49	4203.19	ko00564,ko00590,ko00591,ko00592,ko01100,ko04723,ko05231	2.57423	2.66116e-05	0.394548	-1.34173
MW0126838	T3_positive	Hydroxycotinine	Heterocyclic compounds	Heterocyclic compounds	C10H12N2O2	193.0962	192.0899	1.5165	[M+H]+	2.44999999992501	1a	0.8636	rp	34834-67-8 | 108450-02-8 | 223655-46-7	107963	HMDB0001390	-	-	759.25	15.21	15.21	15.21	1024.71	15.2	1703.42	15.2	2672.12	920.44	15.21	15.2	15.21	15.21	15.21	15.21	15.21	15.21	15.19	15.21	195.33	196.25	191.95	193.41	196.38	196.34	-	1.94497	0.0371671	47.0571	5.55634
MW0012919	T3_positive	LPE(18:0/0:0)	GP	LPE	C23H48NO7P	504.3057	481.3168	8.7589	[M+Na]+	0.872485907123747	1b	0.9424	rp	69747-55-3	9547068	HMDB0011130	-	C00157	4188.74	5121.05	11248.67	8727.94	8216.21	9554.91	6398.53	13647.62	14772.98	6786.5	9236.76	15515.04	9528.5	10012.97	18162.34	10859.3	17594.61	5205.01	14319.21	22036.65	11630.74	11373.89	11637.53	12271.41	12144.72	11765.84	ko00564,ko00590,ko00591,ko00592,ko01100,ko04723,ko05231	1.50456	0.040701	0.669305	-0.579263
MW0061712	T3_positive	14,15-Leukotriene C4(ExC4)	GP	PI	C47H83O13P	887.563	886.5571	6.1772	[M+H]+	1.61115064066681	1b	0.8277	rp	206059-96-3	42607491	HMDB0009815	-	-	77116.08	16182.25	91833.91	134464.03	99903.57	194455.47	253391.77	279747.35	177347.41	359878.72	337351.32	337786.18	193358.69	339248.13	231196.69	445645.54	400051.62	419059.8	428203.06	422910.87	279140.0	274301.05	208048.71	313059.09	295852.45	294901.66	-	2.02538	0.00042539	0.473814	-1.07761
MEDL02553	T3_positive	Piperine	Heterocyclic compounds	Heterocyclic compounds	C17H19NO3	303.1727	285.1365	6.367	[M+NH4]+	5.77500000005671	1b	0.7962	rp	94-62-2	638024	HMDB0029377	-	C03882	4780.92	4901.41	1213.26	1863.04	1723.87	8030.37	4844.36	5177.73	2492.74	5853.09	7526.14	6883.41	1227.55	8826.33	6353.19	8741.45	6101.84	11930.95	3930.87	8197.7	6263.92	4912.77	5995.75	6477.48	5991.32	6298.61	-	1.4028	0.0229257	0.586362	-0.770138
MW0169988	T3_positive	Uracil	Nucleotide and Its metabolites	Nucleotide and Its metabolites	C4H4N2O2	113.0334	112.0273	1.2552	[M+H]+	2.95000000001266	1b	0.7944	rp	66-22-8	1174	HMDB0000300	258	C00106	10915.61	7450.81	8918.93	5507.47	5658.64	4889.7	3680.43	10315.99	10684.62	6401.4	14364.3	7689.23	10857.93	11255.04	10560.84	10565.45	9099.92	15227.87	14309.65	7757.71	8579.7	8486.98	8303.23	8579.69	8498.65	8497.76	ko00240,ko00410,ko00770,ko01100,ko01232	2.01654	0.00571916	0.666353	-0.585641
MW0123430	T3_positive	cotinine N-oxide	Heterocyclic compounds	Pyridine and pyridine derivatives	C10H12N2O2	193.1011	192.0899	2.2451	[M+H]+	9.80000000005532	1b	0.7882	rp	36508-80-2	9815514	HMDB0001411	6227	-	236723.34	229725.08	245883.46	248781.92	228319.55	247676.32	239480.04	255350.61	253926.34	261476.94	247452.08	265750.82	273731.9	270931.18	268010.84	264063.16	266631.53	252150.05	274146.3	293009.01	260978.29	257250.32	259800.36	263858.78	260818.94	261942.16	-	2.38551	0.000402429	0.914595	-0.128795
MW0152190	T3_positive	Dihydrobiopterin	Heterocyclic compounds	Pteridines and derivatives	C9H13N5O3	240.1007	239.1018	1.9495	[M+H]+	21.1000000000183	1b	0.7807	rp	6779-87-9	135398687	HMDB0000038	-	C02953	1214.1	503.17	1533.68	1089.86	1999.68	1626.33	1207.52	1257.19	652.93	1106.95	2329.35	2824.34	1693.45	4562.18	1318.87	1972.62	1115.63	2023.52	3018.44	1360.39	1737.66	1682.45	1646.7	1673.4	1652.04	1595.41	ko00790,ko01100,ko01240	1.90512	0.0153325	0.548698	-0.865915
MW0107957	T3_positive	L-Theanine	Amino acid and Its metabolites	Amino acids	C7H14N2O3	157.096	174.1004	0.82	[M+H-H2O]+	2.84999999998092	1b	0.7773	rp	3081-61-6	439378	HMDB0034365	-	C01047	5525.46	1554.65	4359.93	2833.26	3551.84	6797.63	6487.58	8496.64	11958.28	1632.86	6343.36	4968.62	12159.8	7006.52	10103.03	7563.58	5762.57	7945.7	7352.67	12017.86	7051.35	6063.87	6753.56	6865.97	6707.79	6984.75	-	1.69644	0.045786	0.654958	-0.610525
MEDP0403	T3_positive	Deoxycytidine	Nucleotide and Its metabolites	Nucleotide and Its metabolites	C9H13N3O4	245.122	227.0906	0.5739	[M+NH4]+	6.2749999999312	1b	0.7595	rp	951-77-9	13711	HMDB0000014	3367	C00881	13524.35	20385.66	20520.21	19023.73	6003.52	19472.91	17627.43	23114.9	21455.66	18707.95	22180.7	21461.87	26906.54	22204.34	19587.3	20110.02	21509.98	20154.34	23668.57	22751.18	23727.12	22448.05	22866.06	22762.24	23022.8	23019.33	ko00240,ko01100,ko01232,ko02010	1.43653	0.0331114	0.815455	-0.294322
MW0105888	T3_positive	Asparagine	Amino acid and Its metabolites	Amino acids	C4H8N2O3	97.0438	132.0535	1.2205	[M+H-2H2O]+	10.5250000000012	1b	0.7527	rp	70-47-3	6267	HMDB0000168	14	C00152	41222.67	38015.58	39908.02	40576.52	33466.61	40871.47	41749.41	39473.1	41278.26	47631.05	44966.38	40997.67	41995.95	41857.06	46964.88	44169.71	44311.78	42066.94	43610.58	43487.93	42318.0	41972.04	42637.99	42616.75	42472.89	42513.48	ko00250,ko00970,ko01100,ko01230,ko04974,ko04978,ko05230	1.59268	0.0298158	0.9304	-0.104077
MW0170017	T3_positive	Xanthine	Nucleotide and Its metabolites	Nucleotide and Its metabolites	C5H4N4O2	170.0603	152.0334	1.2205	[M+NH4]+	17.5749999999653	1b	0.7524	rp	69-89-6	1188	HMDB0000292	82	C00385	87677.54	87054.18	89721.42	95053.55	79030.23	88604.96	94288.54	86068.22	92839.13	98440.52	95666.54	95499.33	96348.79	96143.37	98112.68	98895.87	93266.12	98583.33	97953.17	102328.11	93241.9	92286.47	94535.8	94468.4	94315.91	94458.26	ko00230,ko00232,ko01100,ko01232	2.17713	0.00209939	0.923911	-0.114174
MEDN1430	T3_positive	prostaglandin A2	Hormones and hormone related compounds	Hormones and hormone related compounds	C20H30O4	334.2132	334.2144	5.8138	[M+]+	1.77500000006603	1b	0.7209	rp	13345-50-1	5280880	HMDB0002752	-	C05953	1836.29	1615.04	1148.41	1301.17	1424.26	2249.73	1346.82	3707.42	1965.4	2381.3	2069.2	2829.35	3147	3298.23	2613.4	3378.73	3131.43	3603.87	2326.71	2870.86	2712.94	2653.3	2672.83	2712.98	2653.93	2606.84	ko00590,ko01100,ko04726	2.26327	0.00243976	0.64833	-0.625199
MW0168576	T3_positive	3-Methyladenine	Nucleotide and Its metabolites	Nucleotide and Its metabolites	C6H7N5	150.0842	149.0701	2.2451	[M+H]+	16.8750000000273	1b	0.7134	rp	5142-23-4 | 60192-57-6	135398661	HMDB0011600	-	C00913	26833.55	26204.37	28171.59	30628.14	27962.61	29901.78	28357.61	29139.07	29240.61	30134.49	28835.79	30547.59	32345.44	26769.72	30941.06	30831.47	30132.11	27814.22	32096.34	33685.24	31211.19	31434.57	30526.67	31685.96	31210.85	31285.57	-	1.48026	0.0466903	0.94268	-0.0851597
MEDL00853	T3_positive	Oxfenicine	Amino acid and Its metabolites	Amino acid derivatives	C8H9NO3	167.0542	167.0582	4.1216	[M+]+	8.85000000003799	1b	0.6935	rp	32462-30-9	36143	-	43209	-	3746.16	4237.29	5324.84	5314.69	4127.41	5139.61	4826.06	4064.31	4385.02	4999.04	4846.24	6083.12	6364.21	5560.81	5875.61	5246.08	5075.81	6621.11	6094.89	6203.08	5428.44	5325.76	5326.03	5591.84	5661.0	5568.28	-	2.40229	0.000252319	0.796337	-0.328549
MW0156581	T3_positive	Inositol	Alcohol and amines	Alcohols	C6H12O6	203.047	180.0634	2.2966	[M+Na]+	14.2249999999677	1b	0.6592	rp	87-89-8 | 643-12-9 | 488-59-5 | 6917-35-7 | 488-58-4 | 551-72-4 | 41546-34-3 | 643-10-7 | 488-55-1 | 488-54-0 | 576-63-6 | 38876-99-2	892	HMDB0000211	144	C00137 | C06151 | C06152 | C06153 | C19891	14784.73	14582.42	14660.65	12892.86	11968.66	12807.14	12514.11	16904.37	14260.07	18183.25	19424.71	18327.65	18505.54	18260.95	19736.13	17558.54	18568.74	19324.86	21738.71	21133.34	18686.46	17828.3	18626.07	18565.11	18321.55	18611.51	-	2.77856	7.67669e-06	0.745451	-0.423815
MEDP1809	T3_positive	Triacetin	Aldehyde,Ketones,Esters	Esters	C9H14O6	241.0728	218.079	2.8527	[M+Na]+	11.1500000000575	1b	0.649	rp	102-76-1	5541	HMDB0029592	-	-	1317.4	907.53	1552.9	2069.39	1848.6	1443.31	1494.54	1425.23	1625.07	781.64	2327.47	1552.64	2159.68	2026.67	2246.1	1690.96	1980.4	1547.64	1620.25	1648.91	2240.31	2009.78	2111.91	2110.7	2145.01	2169.92	-	1.65665	0.0124061	0.769418	-0.378161
MW0110439	T3_positive	Valylcysteine	Amino acid and Its metabolites	Small Peptide	C8H16N2O3S	221.0887	220.0882	1.5859	[M+H]+	16.8999999999642	1b	0.6468	rp	160070-15-5	10421020	HMDB0029124	-	-	2011.93	1296.64	1686.57	840.19	1822.4	2273.51	1541.74	1652.29	2543.69	664.69	609.08	6740.24	2695.62	2673.76	1622.57	3948.82	2023.53	5411.29	2401.53	7352.95	1989.33	2008.83	1776.36	1887.17	1989.99	1989.04	-	1.65633	0.0261662	0.46037	-1.11913
MW0168837	T3_positive	Betaine	Others	Others	C5H11NO2	186.0787	117.079	0.5739	[M+Na+HCOOH]+	12.5750000000124	1b	0.6421	rp	107-43-7	247	HMDB0000043	-	C00719	2726.1	3011.38	4207.41	2956.88	2421.88	2682.48	3420.42	4397.25	3344.16	2927.92	4359.92	3786.12	4054.49	3758.84	3721.9	3691.35	3539.48	4014.31	3293.26	3031.84	3666.35	3652.43	3591.24	3643.54	3504.8	3452.38	ko00260,ko01100,ko02010	1.65216	0.0471275	0.861599	-0.214911
MEDP0686	T3_positive	2-Acetylfuran	Heterocyclic compounds	Heterocyclic compounds	C6H6O2	75.0252	110.0368	1.724	[M+H-2H2O]+	5.80000000002912	1b	0.6329	rp	1192-62-7	14505	HMDB0033127	-	-	12326.77	14235.88	16921.51	12124.6	11372.67	17344.49	20245.1	19841.02	17706.66	13379.47	16117.92	20898.93	19604.84	19639.06	19724.68	19339.89	17977.77	20082.86	24509	22856.55	19093.11	16767.53	17721.34	18234.41	18101.37	18131.61	-	2.21426	0.00254743	0.77458	-0.368513
MW0052352	T3_positive	Digitoxin	Steroids	Steroid	C41H64O13	787.4206	764.4347	4.5746	[M+Na]+	4.30517744318101	1b	0.6159	rp	71-63-6	441207	HMDB0015468	-	C06955	605.48	1172.69	2920.81	2757.2	1075.51	1380.19	1896.11	2037.85	2484.1	3124.8	1259.58	1092.63	4201.43	2109.13	7706.52	1375.25	6396.28	5827.22	2666.19	5992.13	2045.77	2580.92	2457.9	2456.85	2645.87	2556.01	-	1.47341	0.0404229	0.503665	-0.989464
MW0108615	T3_positive	N-Acetyl-DL-methionine	Amino acid and Its metabolites	Amino acid derivatives	C7H13NO3S	156.0496	191.0616	0.5739	[M+H-2H2O]+	4.72500000000764	1b	0.5817	rp	1115-47-5	6180	-	62466	-	17997.71	24787.16	26168.85	20681.98	11610.02	19744.58	21698.92	31439.07	24252.42	26775.19	29266.9	28098.01	30433.04	27632.6	25635.46	23479.38	26598.52	24472.46	31369.49	28568.61	26032.02	25457.3	25437.49	27033.03	25818.84	25804.33	-	1.73652	0.0207738	0.817101	-0.291413
MEDP2114	T3_positive	2-Amino-5-methyl-4-phenylthiazole	Benzene and substituted derivatives	Benzene and substituted derivatives	C10H10N2S	191.0546	190.0565	4.1216	[M+H]+	22.9249999999581	1b	0.5177	rp	30709-67-2	96129	-	45448	-	7610.37	7801.13	10286.28	9851.46	8191.92	8709.82	9293.27	8732.4	8848.63	8971.14	9318.45	11387.15	10695.09	9991.73	9206.47	10177.36	8613.16	12575.85	13538.67	14565.33	10228.69	9338.75	9749.2	9881.84	9946.92	10173.63	-	2.16194	0.00754096	0.80219	-0.317985
MW0054528	T3_positive	2-Octadecanoyl-sn-glycero-3-phosphocholine	GP	LPC	C26H54NO7P	524.3711	523.3638	8.7643	[M+H]+	0.0190704639623676	1b	0.5119	rp	4421-58-3	24779491	HMDB0011128	-	C00157	689293.35	677197.6	1213736.7	700159.04	918870.57	994563.02	830097.63	1287378.62	1127825.16	732570.99	1781472.82	2747502.45	1415443.5	1817179.18	2704717.48	1927924.89	2296717.69	2219262.11	2011603.99	2057066.37	1438273.58	1602624.34	1543107.26	1596441.14	1563171.41	1536929.85	ko00564,ko00590,ko00591,ko00592,ko01100,ko04723,ko05231	2.93979	1.47594e-06	0.437187	-1.19368
MW0054535	T3_positive	1-(9Z-octadecenoyl)-sn-glycero-3-phosphocholine	GP	LPC	C26H52NO7P	522.356	521.3481	7.0535	[M+H]+	1.07206694365826	2	0.9531	rp	19420-56-5	16081932	HMDB0002815	-	C00157	797246.61	1003387.53	981067.64	569141.6	1569321.55	1305208.28	945901.64	1510521.63	1350839.78	890497.43	1802382.84	1105924.79	1974751.15	1493930.48	2476700.84	2439158.02	2747752.75	3024683.6	2141148.77	2036847.87	1485227.65	1547564.62	1577075.42	1583609.87	1572659.03	1572595.62	ko00564,ko00590,ko00591,ko00592,ko01100,ko04723,ko05231	2.5381	0.000212653	0.514192	-0.95962
MW0012825	T3_positive	1-O-Hexadecyl-sn-glycero-3-phosphocholine	GP	PC	C24H52NO6P	482.3596	481.3532	7.1737	[M+H]+	1.92801844707849	2	0.9509	rp	52691-62-0 | 97288-09-0	162126	-	-	C00157	27567.94	21678.23	38176.77	22955.59	32072.37	51365.75	31403.5	68501.38	82461.64	47579.78	65327.56	57872.99	97529.03	98232.96	94171.2	132963.95	115127.63	138235	110861.09	86369.14	62640.04	67593.01	64097.58	64703.79	61998.69	65317.58	ko00564,ko00590,ko00591,ko00592,ko01100,ko04723,ko05231	2.64745	3.94785e-05	0.42517	-1.23389
MEDP1658	T3_positive	LPC(O-18:1)	GP	LPC-O	C26H54NO6P	508.3749	507.3689	7.3714	[M+H]+	2.51782056340945	2	0.9371	rp	87907-66-2	24779510	-	-	C00157	13331.38	7793.74	10660.15	5145.76	13373.92	20667.74	10299.76	29311.75	28535.45	16062.77	32522.72	17314.95	34789.71	34655.27	47921.51	44824.16	50547.22	54858.28	44700.12	40106.65	25603.32	26302.12	25392.0	25866.59	25173.5	24738.0	ko00564,ko00590,ko00591,ko00592,ko01100,ko04723,ko05231	2.58175	2.63566e-05	0.385795	-1.37409
MEDP1180	T3_positive	LPC(14:0/0:0)	GP	LPC	C22H46NO7P	468.3079	467.3012	6.4187	[M+H]+	1.25985330735371	2	0.9113	rp	20559-16-4	460604	HMDB0010379	-	C00157	284297.98	409100.17	694257.46	512189.87	795565.73	305584.79	596393.43	757716.52	1124615.22	986368.75	1475829.65	540859.82	619609.82	1165946.73	1466917.55	919333.68	1428063.49	1224654.14	829013.28	1366872.14	920505.39	926075.2	915818.77	926598.75	926550.91	900045.46	ko00564,ko00590,ko00591,ko00592,ko01100,ko04723,ko05231	1.94735	0.00514621	0.58585	-0.771396
MW0102809	T3_positive	Tiamulin	Terpenoids	Ditepenoids	C28H47NO4S	494.3242	493.3226	6.5734	[M+H]+	11.4903027912938	2	0.8383	rp	55297-95-5	656958	-	-	-	930013.54	1895125.08	1606155.42	1166656.5	2001666.31	1805310.29	1604121.07	2229856.17	2728657.67	2572594.66	3622754.53	1387857.77	1411430.72	2912789.12	4947790.95	3801020.94	4912779.2	4346832.13	3023383.23	3913083.39	2487105.76	2505762.95	2454389.24	2482609.49	2491945.61	2463992.96	-	2.04686	0.00352118	0.540849	-0.886702
MEDP1348	T3_positive	LPC(16:1/0:0)	GP	LPC	C24H48NO7P	987.6396	493.3168	6.5734	[2M+H]+	1.39726887399926	3	0.9383	rp	76790-27-7	24779461	HMDB0010383	-	C00157	8694.77	34319.48	20987.15	13242.24	39649.82	32042.5	24516.98	38612.23	80424.96	58973.37	113892.76	17429.44	13155.26	62486.84	226124.78	137613.15	226859.85	179973.16	87054.42	135433.15	58822.49	60039.82	55711.75	61151.68	58777.61	58993.68	ko00564,ko00590,ko00591,ko00592,ko01100,ko04723,ko05231	1.89241	0.00684773	0.292881	-1.77162
MW0062128	T3_positive	Polyporusterone A	Terpenoids	Terpenoids	C28H46O6	479.3314	478.3294	6.8996	[M+H]+	11.1403937031609	3	0.856	rp	141360-88-5	10814524	HMDB0038495	-	-	10498.41	9081.21	9061.85	9935.08	10289.15	12469.45	6909.37	11570.79	11763	14086.51	13519.37	11889.67	12620.76	12145.1	16484.37	17107.73	14740.39	14569.63	12637.05	15111.48	12342.63	13173.96	12730.23	12671.81	12465.7	12345.78	-	2.25321	0.000702158	0.750324	-0.414414
MW0111244	T3_positive	1-Palmitoyl-2-thiopalmitoyl phosphatidylcholine	Organic acid and Its derivatives	Phosphoric acids	C40H80NO7PS	750.5424	749.5393	8.7589	[M+H]+	5.60924524053696	3	0.8504	rp	113881-60-0	195048	-	64953	-	41737.4	39725.02	36124.85	49527.62	49294.73	41846.97	39322.7	37713.68	26552.15	29241.49	30683.36	35550.85	34935.14	27018.89	33524.53	32070	29412.8	34581.6	38002.51	32462.62	36465.05	31230.17	39229.15	35021.45	34812.8	37266.57	-	1.52832	0.0294731	1.19146	0.252727
MW0011852	T3_positive	1,2-Didecanoyl-sn-glycero-3-phosphocholine	GP	PC	C28H56NO8P	548.3697	565.3744	7.191	[M+H-H2O]+	2.48007252623912	3	0.8334	rp	3436-44-0	16219892	-	45204	C00157	8052.69	7258.38	9445.96	7017.12	13148.97	12367.71	9444.36	16581.29	16746.93	6541	14645.6	11543.64	15421.51	16652.86	31255.93	30187.48	36289	31471.31	30478.39	47687.45	17055.6	18267.86	17751.6	17897.91	16908.51	17878.19	ko00564,ko00590,ko00591,ko00592,ko01100,ko04723,ko05231	2.52839	0.0017017	0.401322	-1.31717
MW0115063	T3_positive	Bardoxolone methyl	Organic acid and Its derivatives	Organic acid and Its derivatives	C32H43NO4	506.3227	505.3192	6.5218	[M+H]+	7.52478869808182	3	0.8293	rp	218600-53-4	400769	-	-	-	745.92	4781.42	6169.93	6823.92	9802.78	3743.86	12172.11	9982.05	9319.06	5026.1	11946.21	4065.09	15432.18	16381.69	16321.39	10104.56	14320.07	12029.05	22136.34	19382.81	10859.59	11021.69	11044.12	10932.46	11247.24	10861.29	-	1.92155	0.00159711	0.482462	-1.05151
MW0157398	T3_positive	Terpendole E	Heterocyclic compounds	Heterocyclic compounds	C28H39NO3	438.297	437.293	7.0535	[M+H]+	7.5062692747382	3	0.8277	rp	167427-23-8	10094631	-	-	C20536	2790.39	2777.86	5586.52	1891.38	4618.39	7513.84	4286.09	7811.1	11241.52	9120.24	15437.14	8803.86	12058.8	13328.08	11402.41	17930.48	6730.97	9281.26	12686.39	9847.8	7511.21	8448.74	7927.87	8258.19	7960.49	8074.14	-	2.28193	0.00055679	0.4905	-1.02767
MW0005948	T3_positive	Acetoxyacetone	Aldehyde,Ketones,Esters	Ketones	C5H8O3	116.0514	116.0473	1.7086	[M+]+	11.3999999999947	3	0.8196	rp	592-20-1	11593	HMDB0034466	-	-	986.87	1516.32	2877.71	1091.16	1215.71	2288.9	3086.04	3121.3	3003.5	1133.48	2568.88	3167.82	3097.97	3138.35	3291.04	3190.18	3329.97	3395.47	4222.13	3643.92	2833.88	2072.23	2758.6	2737.26	2739.19	2593.45	-	2.23769	0.00176969	0.614935	-0.701493
MW0003999	T3_positive	3-Formylsalicylic acid	Benzene and substituted derivatives	Benzene and substituted derivatives	C8H6O4	149.0228	166.0266	7.191	[M+H-H2O]+	1.27500000004943	3	0.8136	rp	610-04-8	69117	-	-	C13277	252422.44	225022.42	236156.45	220478.87	217000.98	282644.98	166564.9	225643.79	255689.77	287077.61	220869.12	262899.59	221203.37	276975.18	277925.77	250167.13	356055.92	327309.74	263840.24	289431.05	223795.57	246348.06	246839.68	257704.3	245540.14	236658.0	-	1.48574	0.0441991	0.862388	-0.21359
MW0055335	T3_positive	N-octanoylsphingosine 1-phosphate	Organic acid and Its derivatives	Phosphoric acids	C26H52NO6P	506.3592	505.3532	8.7763	[M+H]+	2.62658702880304	3	0.8124	rp	158983-53-0	10864091	-	63016	-	17663	21116.53	18371.17	17317.77	21014.2	18599.65	19250.95	18210.74	20639.09	19929.01	24121.39	29807.63	21123.25	22406.49	27106.54	21578.87	26226.51	25296.31	20213.51	22140.89	18981.25	20301.74	20411.14	20593.8	19773.8	19692.16	-	2.33761	0.00064757	0.800396	-0.321215
MW0001300	T3_positive	1,2-Diphenylhydrazine	Benzene and substituted derivatives	Benzene and substituted derivatives	C12H12N2	185.1138	184.1	8.7781	[M+H]+	16.1250000000024	3	0.8118	rp	122-66-7 | 38622-18-3	31222	-	85156	-	70883.99	60322.44	65946.6	64643.21	64863.89	80513.47	68286.27	71896.26	66993.27	79667.92	64857.38	75833.09	81422.45	81379.8	87131.17	90182.58	103985.68	79277.83	76716.28	77445.5	71622.22	67880.72	71776.02	73575.43	72018.79	73168.59	-	1.95824	0.00576839	0.848192	-0.237538
MW0056964	T3_positive	1-Stearoyl-2-arachidonoyl-sn-glycero-3-phosphocholine	GP	PC	C46H84NO8P	832.5812	809.5935	8.7589	[M+Na]+	1.87368760799277	3	0.795	rp	35418-59-8	16219824	HMDB0008048	-	C00157	131907.39	108007.09	141929.32	103451.52	159615.38	115064.5	119016.76	116082.58	110426.29	121518.52	128962.65	163250.54	173190.37	124771.07	163213.5	138955.07	175756.3	118098.01	113242.13	138717.77	120520.49	151965.0	141508.73	138496.26	133929.61	138242.83	ko00564,ko00590,ko00591,ko00592,ko01100,ko04723,ko05231	1.44517	0.0342345	0.853188	-0.229064
MW0150742	T3_positive	Protoheme	Organic acid and Its derivatives	Organic acid and Its derivatives	C34H32FeN4O4	617.1781	616.1774	6.108	[M+H]+	10.6127072344737	3	0.7921	rp	14875-96-8	26945	HMDB0003178	-	-	123109.1	74948.79	44759.81	40691.35	45359.51	233735.83	29358.35	164106.64	175718.98	89666.44	51648.31	64146.66	30313.88	41078.46	66973.47	54424.41	25971.74	89978.42	9297.9	74456.73	82679.47	88162.8	85898.99	84859.33	85115.79	82683.43	-	1.3466	0.0495253	2.00959	1.0069
MW0056955	T3_positive	PC(18:0/18:2)	GP	PC	C44H84NO8P	824.5602	785.5935	8.7763	[M+K]+	4.29321618714466	3	0.7914	rp	27098-24-4	6441487	HMDB0008039	-	C00157	44624.25	60475.44	46914.13	41985.29	50355.66	36656.08	37564.05	49083.09	45149.84	51255.89	41835.18	40330.72	37394.78	41052.12	35152.38	45913.47	48208.39	44781.36	32392.76	29948.31	37847.9	39180.62	41745.98	39822.1	39986.59	37192.2	ko00564,ko00590,ko00591,ko00592,ko01100,ko04723,ko05231	1.57306	0.0334747	1.1689	0.225149
FDATN01474	T3_positive	DL-Serine	Amino acid and Its metabolites	Amino acids	C3H7NO3	150.0126	105.0426	0.7323	[M-H+2Na]+	3.2250000000289	3	0.7912	rp	302-84-1 | 6898-95-9 | 25821-52-7	617	HMDB0062263	-	C00716	1405.27	1374.93	775.14	1058.79	634.22	596.95	795.79	910.33	1204.94	567.66	1754.41	2074.11	913.99	2445.16	1455.15	1825.59	2339.64	1502.54	2314.06	2925.25	1734.68	1869.12	1959.25	1844.45	1871.08	1866.55	-	2.45182	0.000254202	0.476934	-1.06814
MW0168835	T3_positive	beta-D-Galactose	Carbohydrates and Its metabolites	Sugars	C6H12O6	249.0527	180.0634	0.8721	[M+Na+HCOOH]+	13.450000000077	3	0.7857	rp	7296-64-2	439353	HMDB0003449	6933	C00962	6963.12	2455.28	6152.57	5201.91	9882.93	7075.35	5721.08	6900.11	2279.4	5757.17	10307.49	11258.79	3181.41	7998.21	8317.19	8645.05	11456.25	10479.79	8919.61	9373.61	6156.99	6193.15	6371.44	5827.26	6158.35	6307.31	-	1.64565	0.00673672	0.649217	-0.623227
MW0054008	T3_positive	Ethyl icosapentate	Aldehyde,Ketones,Esters	Esters	C22H34O2	348.289	330.2559	6.5734	[M+NH4]+	1.95000000005052	3	0.7845	rp	86227-47-6	9831415	HMDB0039530	-	C16184	3896.37	1917.8	1349.6	3934.59	2903.45	4836.7	3138.05	5436.52	4258.47	3335.99	5777.71	13419.75	20326.66	5060.37	1710.16	8165.53	2018.28	7585.52	11913.03	4576.95	2215.85	2224.83	2030.81	2289.41	1877.54	2220.44	-	1.55114	0.0347103	0.434585	-1.20229
MW0126293	T3_positive	Pyrazinamide	Organic acid and Its derivatives	Organic acid and Its derivatives	C5H5N3O	124.0539	123.0433	1.2205	[M+H]+	8.34999999998587	3	0.781	rp	98-96-4	1046	HMDB0014483	-	C01956	5696.59	6563.8	6267.17	6338.04	5260.47	6379.96	5418.78	5590.1	4971.41	8970.64	7433.51	7758.55	8975.77	7222.57	7108.81	7851.34	5109.88	7282.39	7357.04	7710.96	7148.91	6057.59	6955.02	7065.98	7711.12	7269.31	-	1.78008	0.0169792	0.832628	-0.264256
pmb2826	T3_positive	(S)-2-Hydroxy-2-methylsuccinic acid	Organic acid and Its derivatives	Organic acid and Its derivatives	C5H8O5	149.0419	148.0372	1.724	[M+H]+	6.42499999997881	3	0.7777	rp	1583941	441696	-	-	C02614	627.89	4912.66	2433.57	6371.04	651.76	7406.24	8208.34	8799.43	8852.85	3903.73	9112.19	8358.82	6192.29	13704.6	6915.64	6373.7	6002.32	16852.42	9112.86	11855.14	9279.79	4211.81	8486.16	8980.29	8119.22	9043.56	ko01100	1.74578	0.0129384	0.552154	-0.856857
MW0139443	T3_positive	Psoralen	Heterocyclic compounds	Heterocyclic compounds	C11H6O3	209.0281	186.0317	5.9699	[M+Na]+	17.7750000000287	3	0.772	rp	66-97-7	6199	HMDB0034272	-	C09305	33799.81	24446.43	28463.44	20628.56	35533.8	37597.88	33214.46	33000.51	32781.25	26605.23	40352.25	28769.46	36640.6	37920.95	32099.95	38033.09	39248.71	37808.42	36882	35699.31	26920.08	17309.79	26709.31	24933.79	26514.03	25084.98	-	1.74345	0.0121124	0.842117	-0.247908
MEDP0587	T3_positive	N-Alpha-acetyllysine	Amino acid and Its metabolites	Amino acid derivatives	C8H16N2O3	171.1116	188.1161	1.2205	[M+H-H2O]+	2.9750000000206	3	0.7701	rp	152473-69-3	192590	HMDB0000446	-	-	2544.42	2451.92	3223.96	4007.51	4957.69	3122.18	6650.17	3226.74	3257.7	1342.21	7167.45	2429.13	5219.47	4917.99	6638.55	4319.74	4789.37	4340.32	3587.24	8219.02	4635.11	4223.5	4601.42	4707.76	4879.57	5099.97	-	1.59453	0.0309909	0.673749	-0.569717
MW0106076	T3_positive	3-(Methylthio)-2-butanone O-((methylamino)carbonyl)oxime	Aldehyde,Ketones,Esters	Esters	C7H14N2O2S	191.0902	190.0776	4.1041	[M+H]+	13.2500000000846	3	0.7629	rp	34681-10-2	5360962	-	-	C18645	1813.3	2269.26	1005.11	2388.05	1431.92	1720.08	1910.36	1724.27	1841.56	1744.58	2027.67	1933.67	2235.68	2262.96	2225.3	1906.53	1746.76	2774.25	2855.19	2748.44	2165.27	2061.78	2119.13	2164.24	2086.74	2081.84	-	1.77977	0.0124538	0.785708	-0.347935
MW0169975	T3_positive	Tulobuterol	Benzene and substituted derivatives	Benzene and substituted derivatives	C12H18ClNO	192.0955	227.1077	2.2451	[M+H-2H2O]+	4.27500000000691	3	0.7581	rp	41570-61-0	5606	-	44379	-	433056.36	412303.38	449373.23	444224.17	410653.49	449022.41	436221.63	460151.31	457708.01	467452.69	451444.71	480730.27	487132.48	484390.79	474998.01	480845.17	466609.65	458683.03	495998.53	520497.83	472360.51	462183.04	468876.79	474741.21	470832.61	470044.15	-	2.41332	0.000345232	0.920613	-0.119333
MW0116246	T3_positive	1-((4-Methylsulfonyl)phenyl)-3-trifluoromethyl-5-(4-fluorophenyl)pyrazole	Heterocyclic compounds	Heterocyclic compounds	C17H12F4N2O2S	402.0856	384.0556	4.748	[M+NH4]+	9.59985372417249	3	0.7563	rp	162054-19-5	115239	-	64855	-	3647.38	3680.95	5283.37	5681.16	4935.98	4723.87	5092.12	4192.39	4253.93	4169.67	1690.38	4955.91	5097.53	2977.07	3782.12	2642.3	3446.17	3589.32	3684.58	4781.25	1531.46	2385.58	2389.11	2225.03	2233.17	2335.03	-	1.44239	0.0409582	1.24598	0.317276
MEDN1035	T3_positive	13(R)-HODE	FA	Oxidized lipids	C18H32O3	297.2417	296.2351	6.5045	[M+H]+	1.85000000001878	3	0.7486	rp	10219-69-9	13723970	-	-	-	9311.09	8543.11	14097.46	3239.9	9701.08	18238.08	5189.44	5052.96	2607.21	2970.77	2519.02	2576.1	1723.47	3192.14	3605.97	11576.85	1989.61	2787.56	1730.53	5255.83	3537.26	3798.91	3799.96	3772.31	3352.56	3741.66	-	1.64842	0.0422674	2.13629	1.09511
MW0122765	T3_positive	Vergentan	Heterocyclic compounds	Heterocyclic compounds	C16H21N5O2	316.1749	315.1695	2.2966	[M+H]+	4.82500000003938	3	0.7456	rp	59338-93-1	135413504	HMDB0015494	-	C16044	1902.8	5979.13	2176.54	8441.22	3864.56	5316.53	2373.68	7966.92	3450.04	3364.24	7905.71	9646.44	4645.96	12069.99	4511.21	5523.61	9324.12	6902	4672.36	11249.9	4647.56	4372.81	4483.63	4534.76	4454.78	4469.3	-	1.82892	0.0144827	0.58646	-0.769894
MW0155547	T3_positive	Phytolaccagenic acid	Terpenoids	Triterpene	C31H48O6	499.3473	516.3451	6.9166	[M+H-H2O]+	11.0345260708406	3	0.7437	rp	54928-05-1	13878342	HMDB0034640	-	-	48814.81	33700.98	49283.99	39793.78	53144	59324.99	42913.49	42772.34	55285.69	58358.88	62505.22	56947.38	63786.52	60503.45	68172.47	68516.15	72821.22	70971.92	61716.45	69341.44	55869.0	57195.38	55214.73	55761.88	56886.39	52759.22	-	2.45792	6.31173e-05	0.737687	-0.43892
MW0141837	T3_positive	1-Stearoyl-2-Arachidonoyl PC-d8	GP	PC	C46H76D8NO8P	835.6626	817.6437	8.7763	[M+NH4]+	17.9136075173851	3	0.7421	rp	161922-50-5	71684675	-	96414	C00157	31649.99	1253.76	5420.62	37431.58	66582.26	44388.9	54900.27	69925.96	48355.35	38468.79	65888.08	78185.55	74958.74	59125.03	65677.57	62837.6	73262.57	21661.75	46535.42	44716.14	45310.01	38844.46	33833.14	44691.57	41283.46	45348.89	ko00564,ko00590,ko00591,ko00592,ko01100,ko04723,ko05231	1.15234	0.0466006	0.671972	-0.573527
MW0055293	T3_positive	Nervonic acid	FA	FFA	C24H46O2	331.3399	366.3498	6.2292	[M+H-2H2O]+	10.0499999999215	3	0.7407	rp	506-37-6	5281120	HMDB0002368	262	C08323	258888.07	216085.03	219018.39	252995.07	224306.74	266510.58	253477.47	246743.55	244578.11	264165.14	208314.65	237219.3	252361.54	348753.63	362211.18	330519.9	324582.28	331403.38	336510.25	305299.2	389802.57	402743.99	406491.65	415916.78	407303.87	401406.35	ko01040	2.02279	0.0061361	0.805606	-0.311853
MW0010983	T3_positive	(25S)-26-Hydroxy-24-methylenecycloartan-3-one	Aldehyde,Ketones,Esters	Ketones	C31H50O2	437.3727	454.3811	6.8481	[M+H-H2O]+	11.6146732464644	3	0.7361	rp	232266-06-7	78385389	HMDB0034555	-	-	3086.76	3195	7655.13	6315.16	8894.02	7788.2	7415.6	4173.81	6273.18	4015.55	3693.58	3558.62	10778.9	19691.84	12533.46	14628.29	22133.67	13875.79	18866.01	4931.9	5279.37	4987.85	5082.34	5774.41	4284.5	5032.35	-	1.67154	0.0135498	0.471661	-1.08418
MEDP1611	T3_positive	Glutamylglutamine	Amino acid and Its metabolites	Small Peptide	C10H17N3O6	276.1182	275.1117	0.8546	[M+H]+	2.09999999995603	3	0.7342	rp	26848-14-6	10171586	HMDB0028817	-	-	7746.62	6129.64	9968.21	1574.23	6680.42	1227.98	9121.78	1121.15	1038.49	5183.31	11721.53	7491.25	9375.17	11598.3	7199.62	10642.58	6289.54	12869.5	11505.33	5014.21	6591.22	6305.89	6591.97	5375.22	6448.19	6306.77	-	1.80047	0.00595485	0.531356	-0.912248
MW0007933	T3_positive	DL-2-(2,4-Dinitroanilino)-4-(methylsulphinyl)butyric acid	Benzene and substituted derivatives	Benzene and substituted derivatives	C11H13N3O7S	331.0501	331.0474	0.785	[M+]+	7.94999999996548	3	0.717	rp	1695-02-9	102676	-	24044	-	98767.94	163553.04	88210.37	59673.23	87066.58	132502.49	58917.03	101762.76	56627.16	73313.08	45828.53	43780.63	59331.82	75206.97	44773.67	104892.61	34614.71	84249.37	53393.3	47768.07	49074.77	50373.23	50366.95	48738.11	47108.32	48613.01	-	1.65609	0.023033	1.5499	0.632178
MW0112755	T3_positive	3-Aminopropionaldehyde	Aldehyde,Ketones,Esters	Aldehydes	C3H7NO	56.0488	73.0528	0.8373	[M+H-H2O]+	1.65000000002635	3	0.713	rp	352-92-1	75	HMDB0001106	6007	C05665	21642.88	20292.5	20177.33	18029.33	16663.87	20788.7	23007.89	22710.92	21212.7	17613.22	22684.89	22991.64	21952.94	22155.34	21994.87	23040.63	24271.44	23357.07	22509.21	23268.33	21100.47	21042.58	20977.16	21041.01	20879.15	20945.66	ko00410,ko00770,ko01100,ko01240	2.10529	0.00388964	0.885697	-0.175115
MW0144854	T3_positive	1-(2,4-Dihydroxyphenyl)-17-(6-hydroxy-1-benzofuran-2-yl)-11-methyl-2,20-dioxapentacyclo[11.7.1.03,8.09,21.014,19]henicosa-3(8),4,6,11,14,16,18-heptaene-5,15-diol	Heterocyclic compounds	Heterocyclic compounds	C34H26O8	562.1588	562.1628	3.548	[M+]+	6.17259496976376	3	0.7096	rp	87085-00-5	196583	-	-	-	424.32	440.78	344.79	283.3	664.47	348.41	21750.74	128.55	20347.72	114.88	18417.15	20200.04	20739.46	18334.62	84.36	25307.96	6402.58	101.97	18888.48	19153.75	20931.17	19580.8	20541.36	20640.13	20693.78	21661.48	-	1.44509	0.0188167	0.303785	-1.71888
MW0061829	T3_positive	Methyl 5,9,12-octadecatrienoate	FA	Others	C19H32O2	257.2221	292.2402	4.9055	[M+H-2H2O]+	10.5750000000171	3	0.6961	rp	38406-57-4	35027731	-	45141	-	362700.04	371911.83	371517.97	408948.39	358948.22	345197.31	336112.77	371337.03	329587.38	372549.96	371282.46	360015.73	401571.21	423956.01	414782.98	438280.79	412206.82	408721.94	495156.43	396595.34	104099.81	103774.81	105449.93	104123.46	104963.11	104067.8	-	2.22078	0.00274692	0.88023	-0.184047
MW0052393	T3_positive	Diisobutyl adipate	Aldehyde,Ketones,Esters	Ketones	C14H26O4	281.1644	258.1831	7.191	[M+Na]+	20.0250000000324	3	0.6674	rp	141-04-8	8831	HMDB0041618	-	C14260	994.43	947.5	662.51	800.95	1395.93	1320.8	849.43	883.61	1224.54	1494.15	1146.48	1043.51	1314.87	1301.69	1341.2	1429.94	1268.97	2137.05	1250.56	1202.37	1164.54	1287.35	1285.89	1294.13	1306.41	1232.68	-	1.62613	0.0407183	0.786942	-0.345672
MW0016262	T3_positive	Butyl octadecanoate	Aldehyde,Ketones,Esters	Esters	C22H44O2	358.3675	340.3341	6.4873	[M+NH4]+	1.3250000000653	3	0.6642	rp	123-95-5	31278	HMDB0040290	-	-	437561	392905.37	374129.26	443761.06	388708.52	528092.03	375432.77	371614.61	409717.99	446774.9	372063.36	388895.21	462348.66	847493.19	923448.86	897123.22	826287.11	856452.73	864929.97	924769.5	761582.3	787430.55	761675.64	774477.84	776152.58	770669.29	-	2.3552	0.00164103	0.566106	-0.820856
MW0106617	T3_positive	Ethosuximide	Alcohol and amines	Amines	C7H11NO2	159.1119	141.079	1.3771	[M+NH4]+	2.44999999999607	3	0.6626	rp	77-67-8	3291	HMDB0014731	-	C07505	3136.73	918.68	2328.1	5069.71	2346.33	2211.72	3788.93	2640.5	2880.02	1695.06	3877.98	2998.43	3837.85	3610.15	3776.15	3719.26	4924.39	4736.25	3255.25	3478.54	3733.16	3181.41	3763.1	3574.61	3577.83	3788.54	-	1.70913	0.0160247	0.706956	-0.500308
MW0002702	T3_positive	2-Aminoanthraquinone	Benzene and substituted derivatives	Benzene and substituted derivatives	C14H9NO2	224.0639	223.0633	5.9699	[M+H]+	16.8250000000114	3	0.6564	rp	117-79-3	8341	-	-	-	192402.17	162970.18	181988.02	216454.02	181818.38	208191.34	187628.62	191499.14	193072.53	198721.03	203168.28	211620.05	205422.22	177832.44	205933.75	212802.35	223731.65	233940.85	213878.66	246655.15	162672.59	142755.24	160441.06	160784.1	161760.34	168942.91	-	1.8624	0.00936758	0.896842	-0.157074
MW0117657	T3_positive	2(5H)-Furanone	Aldehyde,Ketones,Esters	Ketones	C4H4O2	102.0539	84.0211	1.1174	[M+NH4]+	2.82500000000852	3	0.6524	rp	497-23-4	10341	HMDB0032330	-	C17601	3710.26	5317.54	5705.97	4426.23	4494.73	4640.36	4142.96	3760.65	3507.81	4499.4	3573.18	3367.71	2429.08	3149.52	3158.88	3692.99	3870.09	5930.6	3876.51	3078.63	4123.6	4079.9	3896.41	4253.23	4187.17	4120.86	-	1.5322	0.0415176	1.22362	0.291154
MW0013350	T3_positive	27-Norcholestanehexol	Alcohol and amines	Alcohols	C26H46O6	455.3353	454.3294	6.2206	[M+H]+	3.16249464065976	3	0.6441	rp	91999-66-5	196302	HMDB0002157	-	-	1095.96	671.92	1817.96	5909.17	607.94	2706.49	3118.56	3505.04	4241.01	709.18	1700.57	2580.71	6443.72	11064.1	7020.92	5333.47	5228.59	1542.72	7701.3	2245.62	3455.72	3238.34	3370.6	3327.47	3409.94	3274.46	-	1.59182	0.0341917	0.479402	-1.06069
MW0124170	T3_positive	Fuberidazole	Heterocyclic compounds	Heterocyclic compounds	C11H8N2O	149.0429	184.0637	4.1216	[M+H-2H2O]+	17.1499999999725	3	0.6439	rp	3878-19-1 | 101575-84-2	19756	-	72512	C18737	133832.08	136051.91	168359.43	166830.26	123197.98	160031.92	164517.41	150619.75	146529.77	143675.11	167037.95	181632.44	182650.54	174553.17	162085.21	174217.81	144010.18	194647.48	211765.79	226516.29	169584.94	149918.85	159619.22	163146.99	166225.23	163840.53	-	2.25065	0.00254743	0.821083	-0.2844
MW0012828	T3_positive	1-(6-((3-Methoxyestra-1,3,5(10)-trien-17-yl)amino)hexyl)-1H-pyrrole-2,5-dione	Aldehyde,Ketones,Esters	Ketones	C29H40N2O3	464.3123	464.3039	7.191	[M+]+	19.1900386511448	3	0.6425	rp	112648-68-7	104794	-	63070	-	1956.75	2159.66	1271.4	1535.16	723.78	1584.02	2269.09	1567.41	3060.19	1372.88	3715.81	1416.58	3472.12	3589.15	2950.6	4156.82	1833.52	3137.54	5048.97	1436.04	2013.82	2160.24	2185.23	2105.89	2153.29	1929.09	-	1.84906	0.00819265	0.568984	-0.813539
MW0010749	T3_positive	(+)-7-iso-Jasmonic acid	Organic acid and Its derivatives	Organic acid and Its derivatives	C12H18O3	211.1309	210.1256	2.2451	[M+H]+	4.97499999994488	3	0.6378	rp	62653-85-4	7251183	-	-	-	41173.67	38216.36	40595.31	42080.99	39757.7	46634.79	40360.87	42110.45	41190.22	42995.36	42543.84	43681.57	43762.71	43683.17	44393.71	43569.35	44023.38	41885.84	45364.21	47149.36	44202.51	43273.51	43959.62	44201.81	43962.09	43888.12	-	1.89159	0.00975306	0.943322	-0.0841773
MW0103536	T3_positive	2',3'-Dideoxyadenosine triphosphate	Nucleotide and Its metabolites	Nucleotide and Its metabolites	C10H16N5O11P3	475.0148	475.0059	2.1409	[M+]+	19.7471430956822	3	0.6354	rp	24027-80-3	65304	HMDB0060728	-	-	6047.98	11629.84	10613.37	1444.86	657.12	7318.24	8238.18	13625.11	14494.32	7905.76	19656.23	13710.4	20255.96	24347.5	28759.75	12224.56	21954.86	22352	32307.71	11312.27	14250.64	14124.8	14366.75	13855.89	14133.16	14448.92	-	2.10827	0.000224694	0.396241	-1.33555
MW0169318	T3_positive	Isofraxidin	Heterocyclic compounds	Heterocyclic compounds	C11H10O5	223.0635	222.0528	5.9699	[M+H]+	8.45000000005314	3	0.6353	rp	486-21-5	5318565	HMDB0253642	-	C17480	878753.33	721601.57	820496.56	995873.97	823947	965622.14	867470.4	850321.44	823719.65	900019.1	934910.01	962437.85	961760.96	843371.5	948228.67	960241.59	1024884.71	1064679.57	1017343.64	1100711.69	766210.17	707436.96	763951.88	759856.53	781277.92	801454.93	-	2.05136	0.00277171	0.880762	-0.183176
MW0011931	T3_positive	1,2-Epoxy-1,2,7,7',8,8',11,12-octahydro-psi,psi-carotene	Others	Hydrocarbon derivatives	C40H62O	576.5044	558.4801	6.1859	[M+NH4]+	16.5997712075211	3	0.6309	rp	51598-36-8	131750917	HMDB0029853	-	-	54906.76	39329.92	51618.17	36193.71	33375.27	50732.92	26114.15	57251.5	99047.61	36895.06	58863.57	48119.78	35110.18	20699.01	30107.03	35648.99	19946.86	23145.2	20228.26	21219.39	23896.56	20709.05	25050.11	22362.44	22928.73	23977.72	-	1.73339	0.0412557	1.55057	0.632798
MEDN0541	T3_positive	DL-3,4-Dihydroxyphenyl glycol	Benzene and substituted derivatives	Benzene and substituted derivatives	C8H10O4	171.0634	170.0579	1.2205	[M+H]+	4.52499999994416	3	0.6176	rp	28822-73-3	5307	HMDB0000318	-	C05576	8287.96	8723.4	8422.48	8247.94	6946.96	8526.01	8934.79	7654.08	8565.18	9185.74	8445.32	8502.43	8813.91	9843.31	9629.89	9356.29	8669.43	8910.69	9034.89	9725.93	8613.78	8206.41	8493.56	8612.71	8633.89	8610.2	ko00350,ko01100	1.80357	0.0109067	0.918208	-0.123108
MW0053857	T3_positive	Chimyl alcohol	GL	MG	C19H40O3	339.2887	316.2977	7.019	[M+Na]+	4.1249999999593	3	0.6001	rp	6145-69-3 | 53584-29-5	72733	-	24090	C01885	785.23	721.45	1110.48	743.89	1131.14	1104.29	1287.35	1336.82	1513.98	1049.15	1239.83	1233.11	1402.55	1374.53	1693.47	1286.54	1304.38	1102.35	1118.62	1590.31	993.16	1046.69	947.12	988.95	965.69	889.45	ko00561,ko01100,ko04714,ko04923,ko04975,ko04977	1.72032	0.0240139	0.808035	-0.307511
MW0013931	T3_positive	3alpha-Acetomethoxy-11alpha-oxo-12-ursen-24-oic acid	Organic acid and Its derivatives	Organic acid and Its derivatives	C33H50O5	526.3764	526.3658	7.4842	[M+]+	21.0500190247957	3	0.6	rp	17019-95-3	131752030	HMDB0036673	-	-	4256.28	3672.62	6927.54	3952.1	5715.26	4466.99	3763.2	8921.74	6610.5	5306.58	10711.9	5673.28	8286.5	10408.75	16014.34	11050.15	12786.78	11792.47	14164.94	12056.17	8868.8	9897.33	9153.54	8751.03	7268.62	9227.58	-	2.72096	5.7739e-05	0.474502	-1.07551
MW0147861	T3_positive	Cucurbitacin C	Aldehyde,Ketones,Esters	Esters	C32H48O8	525.3282	560.3349	5.1873	[M+H-2H2O]+	13.667833051992	3	0.597	rp	5988-76-1	5281317	HMDB0034706	-	C08795	2918.37	5335.32	5444.93	2423.18	1242.75	4164.54	5074.62	4283.04	2831.74	1167.49	3883.7	1957.3	10896.25	5760.8	13595.51	4322.81	8254.41	15162.69	731	16181.9	5014.59	4813.41	4954.45	4901.76	4995.1	4895.0	-	1.29397	0.0311763	0.432044	-1.21075
MW0115080	T3_positive	Paeonol	Benzene and substituted derivatives	Benzene and substituted derivatives	C9H10O3	205.0205	166.063	1.3981	[M+K]+	14.2250000000388	3	0.594	rp	552-41-0	11092	-	-	-	535.53	2089.91	1768.15	1365.69	1567.74	641.18	880.03	561.88	644.01	1197.4	828.4	667.65	2764.42	1636.23	2709.93	2124.19	723.62	2843.73	3223.49	2733.2	1635.73	1755.95	1658.72	1680.82	1057.44	1552.87	-	1.62903	0.024591	0.555497	-0.848148
MW0015017	T3_positive	6-Geranylgeranyl 8'-methyl 6,8'-diapocarotene-6,8'-dioate	Aldehyde,Ketones,Esters	Esters	C43H60O4	641.4489	640.4492	7.0535	[M+H]+	11.7856791090891	3	0.5852	rp	247030-33-7	15491080	HMDB0034770	-	-	773.43	2060.81	775.49	1657.8	1606.89	997.78	2101.53	1089.71	1146.68	1097.83	1959.55	1595.35	2142.65	2289.21	3507.52	3207.78	6265.88	4271.06	2799.07	2937.32	1916.43	1947.01	1803.92	1933.77	1884.05	1865.55	-	2.42331	0.00259985	0.42963	-1.21883
MW0105138	T3_positive	3-Sulfinylpyruvic acid	Organic acid and Its derivatives	Organic acid and Its derivatives	C3H4O5S	304.9593	151.9779	0.8546	[2M+H]+	9.69999999995252	3	0.577	rp	88947-38-0	110	HMDB0001405	6627	C05527	3517.92	3405.59	1462.96	1420.05	2785.37	4414.4	1868.92	4905.2	4097.16	1141.56	5278.93	4983.72	2693.52	3595.12	4381.84	3625.09	2836.7	5794.61	7604.13	3267.4	1973.82	1950.67	1949.84	1867.64	1888.62	1845.21	ko00270,ko01100	1.69654	0.0328394	0.658612	-0.6025
MW0010743	T3_positive	18-Methyleicosanoic acid	FA	FFA	C21H42O2	344.3516	326.3185	6.367	[M+NH4]+	1.95000000005052	3	0.572	rp	36332-93-1	5282602	-	4297	-	1951.6	1214.63	2144.05	2161.72	2004.61	1444.07	2519.54	1974.71	1616.52	2296.76	1790.93	2254.07	1698.4	4583.36	4403.05	3626.95	3791.37	5563.05	4250.23	4246.97	4479.26	4490.09	4559.14	4661.0	4557.15	4487.36	-	2.28744	0.0024143	0.533805	-0.905616
MW0146525	T3_positive	Bacteriopheophytin a	Heterocyclic compounds	Heterocyclic compounds	C55H76N4O6	888.5662	888.5765	6.1772	[M+]+	11.0176283291948	3	0.5636	rp	17453-58-6	5281890	-	-	-	9056.11	19535.2	9827.22	38416.11	32912.35	87418.57	153966.79	160252	191546.51	207124.16	186620.5	188910.84	110049.79	193253.06	127165.29	254911.19	158016.59	239487.36	255508.9	240937.67	149348.67	160125.79	111472.45	167953.57	162112.21	162154.88	-	1.9856	0.00326445	0.465534	-1.10304
MW0010388	T3_positive	Cyclotetracosane	Others	Hydrocarbon derivatives	C24H48	359.3706	336.3756	6.4873	[M+Na]+	14.2499999999757	3	0.5595	rp	297-03-0	520449	-	263593	-	109229.38	98646.57	93223.49	106592.31	92877.97	130498.89	91075.21	89038.51	99455.5	107592.51	92595.51	90367.89	110397.83	209019.58	217726.44	210865.23	198737.98	217580.25	208211.07	224021.56	182707.26	192988.41	188130.9	188708.69	187918.43	189175.76	-	2.31985	0.00187841	0.572193	-0.805427
MW0013943	T3_positive	Methyl glycyrrhetate	Organic acid and Its derivatives	Organic acid and Its derivatives	C31H48O4	484.3655	484.3553	7.1737	[M+]+	22.1738297771625	3	0.5575	rp	1477-44-7	629042	HMDB0034516	-	-	845.27	911.58	1437.82	5110.61	5514.28	2366.59	1160.15	3416.97	3919.51	2159.38	3906.68	2702.06	5696.04	4443.53	4813.6	6003.35	6537.27	6354.16	5473.89	4763.64	2529.17	3329.36	3220.52	3200.77	3090.24	2997.79	-	2.07793	0.00239394	0.529492	-0.91732
MW0122702	T3_positive	beta-Carboline	Heterocyclic compounds	Heterocyclic compounds	C11H8N2	207.0319	168.0687	5.9699	[M+K]+	0.124999999968622	3	0.5469	rp	244-63-3	64961	HMDB0012897	-	C20157	207955.96	190901.73	203472.56	233446.83	194408.74	232337.01	210779.75	203777.11	196742.34	208685.36	216097.32	231682.81	226879.26	194482.12	212561.15	231360.23	257373.31	248814.9	232101.07	269549.73	185309.14	173277.79	185789.18	179336.65	184971.48	192076.08	-	1.82208	0.011815	0.897284	-0.156364
MW0048979	T3_positive	Cohibin C	Aldehyde,Ketones,Esters	Esters	C37H68O4	576.5055	576.5118	5.9352	[M+]+	9.99113182977434	3	0.5443	rp	293735-20-3	101058964	HMDB0035397	-	-	1230.99	4859.67	2952.17	4963.79	5241.64	9492.15	9066.06	10024.11	13546.92	15683.75	13691.63	18898.53	20815.81	17747.11	16699.2	17390.6	19800.96	14982.07	17770.63	19000.55	18315.62	10767.13	16453.07	20814.97	18989.06	22346.54	-	2.29868	3.82368e-05	0.435874	-1.19802
MW0006863	T3_positive	Dimethyl fukiic acid	Benzene and substituted derivatives	Phenolics	C13H16O8	318.1188	300.0845	1.2205	[M+NH4]+	0.950000000017326	3	0.5366	rp	56158-55-5	131750879	HMDB0029497	-	-	17271.64	9216.77	14184.18	7414.22	654.13	19082.87	2479.14	18661.53	13900.2	11343.09	2232.42	418.87	482.51	2083.66	2638.66	3486.47	4452.63	2248.48	2085.13	2562.99	5174.95	5357.3	4911.87	5003.94	4369.76	4898.41	-	1.9946	0.00145887	5.03299	2.33142
MW0194059	T3_positive	Dirithromycin	Aldehyde,Ketones,Esters	Esters	C42H78N2O14	852.5584	834.5453	5.9178	[M+NH4]+	24.4082892896053	3	0.5342	rp	62013-04-1	6473883	HMDB0015089	3988	-	8567.04	8986.93	9863.71	8117.74	15774.06	18415.64	28867.5	26259.35	31549.93	33887.3	37725.66	36491.19	41087.23	85324.23	98078.59	106497.96	40957.13	35368.19	71650.86	86341.8	29001.13	27655.99	17416.82	28438.04	30247.66	32266.67	-	2.60537	0.000612852	0.297549	-1.7488
MW0113020	T3_positive	4-Aminobutyraldehyde	Aldehyde,Ketones,Esters	Aldehydes	C4H9NO	172.0271	87.0684	0.5739	[M+K+HCOOH]+	24.8500000000007	3	0.5129	rp	4390-05-0	118	HMDB0001080	3225	C02903	62765.65	59860.23	74517.46	84149.39	47382.05	64736.74	65147.71	68831.44	68650.87	64284.23	81347.5	74419.98	87984.91	81302.83	73735.89	72475.33	80090.2	61208.36	86405.87	90370.37	71690.03	71041.23	71519.47	72197.1	72787.95	71639.47	-	1.88194	0.00547563	0.836553	-0.257471
MW0062135	T3_positive	Tween 20	Others	Medicine	C26H50O10	523.359	522.3404	7.0535	[M+H]+	21.591763945854	3	0.5078	rp	9005-64-5 | 9005-66-7 | 118955-40-1	443314	HMDB0037182	-	C11624	222426.01	275870.66	275080.44	160609.34	428534.4	370388.36	259475.76	411732.74	330863.75	247749.69	489022.79	304541.21	547343	400797.37	675619.14	672080.69	731696.75	804730.91	593244.5	551364.6	409467.4	418756.52	435349.71	434344.01	428356.53	424482.73	-	2.56399	0.000174511	0.516898	-0.952048
MW0052530	T3_positive	Enantio-PAF C-16	GP	PC	C26H54NO7P	524.3713	523.3638	7.7625	[M+H]+	0.40047974429375	2	0.906	rp	117985-57-6	2499	-	43413	C00157	220024.96	146120.73	530744.79	225905.15	210183.69	357088.33	224390.03	380596.98	336401.37	239788.88	463709.61	146832.6	499400.48	532074.76	1290569.95	512915	717058.29	943815.92	523669.48	496769.43	335681.42	338979.15	330696.15	255185.07	334694.83	357136.06	ko00564,ko00590,ko00591,ko00592,ko01100,ko04723,ko05231	2.08951	0.00956714	0.468636	-1.09346
MW0010456	T3_positive	(7R*,8R*)-3-Methoxy-3',4,7,9,9'-pentahydroxy-8,4'-oxyneolignan 4-xyloside	Lignans and Coumarins	Lignans	C24H32O11	479.1903	496.1945	4.9759	[M+H-H2O]+	1.7946908703173	3	0.6057	rp	62223-56-7	131752793	HMDB0040325	-	-	11693.82	25498.8	17950.27	12851.21	21172.92	12068.48	21979.81	14210.61	12837.74	11133.96	18930.17	18678.63	23475.6	14159.78	18351.73	23937.19	22361.29	21909.14	19749.08	29540.42	21548.42	20933.82	20942.01	21275.47	21269.7	20428.53	-	1.73657	0.0291092	0.764581	-0.38726
MEDP0366	T3_positive	N,N-Dimethylformamide	Alcohol and amines	Amines	C3H7NO	56.0488	73.0528	8.8677	[M+H-H2O]+	1.65000000002635	1b	0.8375	rp	-	6228	HMDB0001888	-	C03134	14327.28	22579.88	26892.85	16208.33	15174.76	15735.79	22355.98	26832.99	16342.26	17078.4	14248.69	21222.65	13509.76	28435.28	31723.8	32896.56	29642.2	23968.66	43038.82	26111.52	16976.08	17026.18	19116.73	18993.36	18691.41	18561.52	-	1.59798	0.0428445	0.730854	-0.452346
MW0126295	T3_positive	Pyrazin-2-carboxylic acid	Organic acid and Its derivatives	Organic acid and Its derivatives	C5H4N2O2	125.0389	124.0273	1.2205	[M+H]+	10.7999999999819	1b	0.8089	rp	-	1047	HMDB0059734	-	C19915	264051.63	253278.61	262986.41	262759.12	219304.34	264600.54	274184.83	252656.15	266543.42	286006.23	272325.95	269613.77	273653.07	282030.72	288532.35	284207.28	277203.58	279451.01	281498.71	289725.51	271122.81	267906.16	270767.31	274111.82	278323.29	273120.58	-	1.93707	0.00719502	0.931432	-0.102478
MW0137276	T3_positive	4-Hydroxytamoxifen	Heterocyclic compounds	Heterocyclic compounds	C26H29NO2	388.2256	387.2198	5.0993	[M+H]+	3.82500000000618	1b	0.7875	rp	-	449459	HMDB0060530	-	C05011	14037.63	17560.66	7362.48	3307.01	7105.99	5034.25	3375.27	13707.15	7641.03	16690.32	18260.93	18006.08	10705.66	17258.85	16179.87	20102.36	18212.33	28490.99	15382.98	20185.46	11878.7	11133.17	11207.47	11403.69	11368.72	11477.9	ko00982	2.20119	0.00110164	0.524231	-0.931726
MEDP0535	T3_positive	TRIETHYL PHOSPHATE	Organic acid and Its derivatives	Phosphoric acids	C6H15O4P	205.0645	182.0708	1.6893	[M+Na]+	11.0000000000809	1b	0.7298	rp	-	6535	HMDB0259191	-	-	7192.58	8886.56	832.79	6069.26	10754.93	2450.44	622.08	8796.82	6671.19	9909.88	10516.19	10315.46	4730.7	9093.37	9761.71	6948.82	11915.11	16724.76	12934.15	6735.04	7033.03	6207.03	6849.25	6919.07	6798.61	7155.45	-	1.45747	0.0308005	0.623891	-0.680634
MW0110339	T3_positive	Val-Gln	Amino acid and Its metabolites	Small Peptide	C10H19N3O4	210.1284	245.1376	2.2451	[M+H-2H2O]+	11.8499999999955	1b	0.6386	rp	-	5253209	-	23738	-	312124.58	297566.94	315943.66	321015.57	308756.67	322306.52	304742.2	315227.54	309593.64	336481.03	322333.7	333319.22	342496.41	340869.11	347533.76	333122.88	337578.45	327340.82	351849.93	360832.19	338027.7	330551.07	336388.59	340955.97	335653.97	335993.44	-	2.5347	7.94693e-05	0.925376	-0.111888
MW0126100	T3_positive	PI-103	Benzene and substituted derivatives	Benzene and substituted derivatives	C19H16N4O3	331.1195	348.1222	9.16	[M+H-H2O]+	1.40000000016016	1b	0.5853	rp	-	9884685	HMDB0256521	-	-	82621.42	76569.69	89126.82	84001.22	62653.49	83624.91	88461.71	71813.28	80864.38	73776.39	78268.42	58304.28	24726.95	27887.2	84736.67	53798.29	76769.87	73206.45	79707.38	63015.77	76585.35	76682.11	74879.81	72992.9	78309.23	76296.12	-	1.44307	0.0341075	1.27899	0.355006
MW0054562	T3_positive	1-(1Z-hexadecenyl)-sn-glycero-3-phosphocholine	GP	PC	C24H50NO6P	480.344	479.3376	7.0877	[M+H]+	1.83201702908774	2	0.956	rp	-	10917802	HMDB0010407	-	C00157	34421.47	32561.3	57160.28	32117.95	56573.88	66924.48	36488.84	87099.4	74659.35	47360.2	92839.28	68649.9	96525.98	106356.8	93978.11	137063.87	74967.4	132210.99	105331.91	99768.79	69601.29	75993.92	73068.29	74665.16	76469.15	74403.33	ko00564,ko00590,ko00591,ko00592,ko01100,ko04723,ko05231	2.63446	5.4058e-05	0.521356	-0.939658
MW0012982	T3_positive	LPC(15:0/0:0)	GP	LPC	C23H48NO7P	482.3236	481.3168	6.6552	[M+H]+	1.11957904491547	2	0.9502	rp	-	24779458	HMDB0010375	-	C00157	296930.17	499430.27	724602.69	231357.9	409159.45	512312.35	438842.61	554209.76	1081437.41	1025105	1016013.9	550979.46	629543.42	1107075.44	627079.38	655068.6	1013099.58	843224.76	890229.45	1323530.92	690477.18	705518.27	696618.08	711646.66	701242.14	705727.5	ko00564,ko00590,ko00591,ko00592,ko01100,ko04723,ko05231	1.77658	0.02783	0.666993	-0.584257
MEDP1241	T3_positive	5-Hydroxy-2-oxo-4-ureido-2,5-dihydro-1H-imidazole-5-carboxylic acid ester	Organic acid and Its derivatives	Organic acid and Its derivatives	C5H6N4O5	203.0406	202.0338	0.6086	[M+H]+	1.29999999991526	2	0.8821	rp	-	-	-	-	-	73274.5	79069.82	47551.48	67940.68	57922.71	75801.26	83117.37	78801.28	71809.33	50202.76	105056.31	69664.83	88562.45	63441.28	96105.23	60365.6	67015.1	99502.66	94507.5	88654.77	84365.14	79337.57	69445.7	78646.28	73421.03	80915.77	-	1.50455	0.0380962	0.823041	-0.280963
MEDTP02779	T3_positive	[(2R)-3-hexadecoxy-2-hydroperoxypropyl] 2-(trimethylazaniumyl)ethyl phosphate	Others	Others	C24H52NO7P	498.3447	497.3481	6.9146	[M+H]+	21.5508834417427	2	0.8541	rp	-	21076389	-	-	-	361244.62	270590.62	343210.87	287115.53	384547.2	413530.1	304282.77	422454.34	372668.04	429549.12	414038.63	396913.79	416473.57	398037.69	501426.66	472077.64	502010.33	489013.81	466466.08	489214.45	398929.37	413565.77	411984.48	401108.13	401534.33	399752.39	-	2.31865	0.000571746	0.789585	-0.340834
MEDP1446	T3_positive	Octadecadienamide	Alcohol and amines	Amines	C18H33NO	280.2628	279.2562	6.7796	[M+H]+	1.77499999992392	2	0.827	rp	-	54225156	-	-	-	19547.42	23226.59	5221.56	12156.43	4881.49	11865.97	4255.15	5966.85	6817.54	5022.8	5081.64	4081.45	10532.84	3357.16	2871.98	8239.44	3072.47	2037.37	1630.76	6083.09	6182.15	7435.75	7307.06	8047.12	7452.1	7148.54	-	1.80882	0.0438357	2.1061	1.07457
MW0056853	T3_positive	1-pentadecanoyl-2-(11Z-octadecenoyl)-sn-glycero-3-phosphocholine	GP	PC	C41H80NO8P	728.5602	745.5622	6.5218	[M+H-H2O]+	1.83924741513325	3	0.9656	rp	-	24778662	HMDB0007938	-	C00157	53182.51	50288.55	30936.84	37830.64	34001.27	59954.4	48877.86	69560.24	92148.65	93334.46	80107.78	71324.37	87985.26	172746.03	206496.14	112126.2	106610.46	194349.65	71693.84	72196.26	54435.15	51459.48	53870.1	65575.09	59929.35	28368.47	ko00564,ko00590,ko00591,ko00592,ko01100,ko04723,ko05231	2.22265	0.00613537	0.484942	-1.04412
MW0059430	T3_positive	PE-NMe(18:1(11Z)/22:2(13Z,16Z))	GP	PE	C46H86NO8P	812.6159	811.6091	8.7763	[M+H]+	0.627602388638606	3	0.9594	rp	-	131820245	HMDB0113130	-	C00350	240700.7	208250.78	155963.24	160540.49	292822.07	283759.44	181035.34	168560.91	270380.29	270095.07	279006.6	392737.01	315885.87	173983.29	384155.22	377376.84	308124.26	326520.03	246761.57	149185.58	195762.1	215439.15	208122.83	234848.4	211897.29	209596.48	ko00563,ko00564,ko01100,ko04136,ko04140,ko04723,ko05130,ko05167	1.25659	0.0380963	0.75569	-0.404134
MW0059308	T3_positive	PE-NMe(15:0/20:3(8Z,11Z,14Z))	GP	PE	C41H76NO8P	788.5455	741.5309	8.7936	[M+HCOO+2H]+	2.39682368360458	3	0.9456	rp	-	131820142	HMDB0113027	-	C00350	7275.84	5877.63	3678.53	6643.27	6611.47	7456.98	4982.65	16409.76	4270.24	917.82	16070.75	12299.82	18104.08	6169.39	20014.99	15758.89	5245.8	5126.95	9799.88	13634.15	11843.13	12160.98	11128.09	10031.58	9471.67	10573.11	ko00563,ko00564,ko01100,ko04136,ko04140,ko04723,ko05130,ko05167	1.72207	0.0149782	0.524642	-0.930595
MW0059333	T3_positive	PE-NMe(16:0/20:0)	GP	PE	C42H84NO8P	784.5833	761.5935	6.7796	[M+Na]+	0.688263912402145	3	0.928	rp	-	131820161	HMDB0113046	-	C00350	1910841.22	2693845.49	2269634.55	2588008.5	1866365.32	1847094.02	2493766.94	1806203.15	1684718.98	1895765.89	2104895.84	1617624.18	2125557.01	1794924.82	1474501.43	1434316.03	1084111.97	718771.46	1838349.2	1449670.95	1612853.6	1595583.21	1719234.09	1599096.2	1581044.28	872329.45	ko00563,ko00564,ko01100,ko04136,ko04140,ko04723,ko05130,ko05167	1.86618	0.00803816	1.34607	0.428756
MW0060234	T3_positive	PE-NMe2(15:0/22:0)	GP	PE	C44H88NO8P	812.6166	789.6248	6.5045	[M+Na]+	3.12571505340872	3	0.9182	rp	-	131821041	HMDB0113931	-	C00350	632141.49	2569270.61	937340.89	567013.97	1374414.21	2258647.75	1899535.41	1265008.43	337796.54	1548309.81	1866616.84	5416687.34	6377185.73	1898239.59	1276919.92	1654267.98	2039982.3	2148119.4	2242680.43	1674405.6	1178974.81	1357831.85	717422.9	1356986.16	1362292.46	1211204.2	ko00563,ko00564,ko01100,ko04136,ko04140,ko04723,ko05130,ko05167	1.69714	0.0475336	0.503457	-0.990061
MW0056851	T3_positive	1-pentadecanoyl-2-(9Z-hexadecenoyl)-sn-glycero-3-phosphocholine	GP	PC	C39H76NO8P	700.53	717.5309	8.7633	[M+H-H2O]+	3.48308923060598	3	0.8961	rp	-	24778657	HMDB0007936	-	C00157	11562.4	12379.29	13725.77	9292.27	15568.09	10390.97	13017.63	13602	12925.15	9582.5	6359.26	10649.89	8199.72	7209.74	3658.64	7912.93	10746.28	8448.38	7404.52	9701.16	9278.24	8947.23	9700.52	8986.02	9378.27	8085.39	ko00564,ko00590,ko00591,ko00592,ko01100,ko04723,ko05231	2.19938	0.000254483	1.52006	0.604124
MW0142301	T3_positive	2-dehydro-3-deoxy-D-glucaric acid	Organic acid and Its derivatives	Organic acid and Its derivatives	C6H8O7	236.9971	192.027	0.82	[M-H+2Na]+	2.99999999995748	3	0.871	rp	-	440165	-	-	C03921	5470.87	3241.33	4314.59	4789.55	6437.98	2860.51	7744.51	3332.44	2979.57	4921.49	6655.58	4143.66	7162.42	8447.16	8582.56	4244.2	4466.03	8643.16	8538.61	4723.6	4109.73	4109.56	4151.6	4327.54	4163.91	4202.57	ko00053,ko01100	1.61254	0.0268768	0.70256	-0.509307
MW0146677	T3_positive	Betaine aldehyde hydrate	Alcohol and amines	Alcohols	C5H14NO2+	138.1383	120.1025	1.2666	[M+NH4]+	4.8749999999842	3	0.8575	rp	-	6395359	HMDB0304272	-	C07345	3695.19	3352.08	3649.15	3903.34	3315.34	3525.39	3142.83	3524.76	3635.56	4122.67	3733.82	3803.22	3564.12	3688.74	3713.59	4497.59	3802.12	3816.04	3942.3	4205.54	3777.66	3745.24	3751.83	3785.1	3758.93	3785.0	-	1.62721	0.0336387	0.925174	-0.112203
MW0143259	T3_positive	4'-Apo-beta-carotenal	Others	Carotenoids	C35H46O	483.3627	482.3549	7.1737	[M+H]+	1.09648630555039	3	0.8494	rp	-	44224033	-	-	C19892	6765.46	5136.22	8597.18	5852.76	8152.71	12128.47	7873.52	17035.52	20437.31	10343.19	18467.5	14711.59	24618.39	26197.97	24811.17	33973.24	29914.36	33817.79	28349.65	23341.76	16335.45	18038.72	17186.21	17265.98	16558.31	17409.26	ko01100	2.7339	8.53229e-06	0.396286	-1.33539
MW0145452	T3_positive	Arg-Met-Met	Amino acid and Its metabolites	Small Peptide	C16H32N6O4S2	437.1922	436.1926	6.4701	[M+H]+	17.7264430153463	3	0.8307	rp	-	145453897	-	20926	-	26467.5	10357.51	19454.59	25977.94	11679.55	27897.45	13051.08	5162.36	16155.29	22383.03	22186.41	15073.55	27642.42	16720.58	45630.89	21852.6	30127.99	23138.19	20501.09	43141.11	34964.51	33060.51	35423.59	39408.84	35242.96	36932.44	-	1.3855	0.0483772	0.67134	-0.574885
MW0012995	T3_positive	1-octadecanoyl-2-(4Z,7Z,10Z,13Z,16Z,19Z-docosahexaenoyl)-sn-glycero-3-phosphocholine	GP	PC	C48H84NO8P	833.5864	833.5935	8.7589	[M+]+	7.86954822655396	3	0.825	rp	-	24778876	HMDB0008057	-	C00157	73035.6	69581.1	76930.65	58191.23	101590.57	64913.18	72052.7	69496.66	67333.19	75901.05	76067.94	95104.64	108761.65	69623.81	99241.33	86527.53	112748.1	66882.37	72137.8	83664.07	61219.99	80424.96	72208.33	71602.91	68197.99	65480.96	ko00564,ko00590,ko00591,ko00592,ko01100,ko04723,ko05231	1.43009	0.0392885	0.83723	-0.256304
MW0106502	T3_positive	Benzyl n-[(2s)-4-methyl-1-[[(2r)-4-methyl-1-[[(2s)-4-methyl-1-oxopentan-2-yl]amino]-1-oxopentan-2-yl]amino]-1-oxopentan-2-yl]carbamate	Amino acid and Its metabolites	Amino acid derivatives	C26H41N3O5	476.312	475.3046	6.5734	[M+H]+	0.167957165601468	3	0.8185	rp	-	45103781	-	45589	-	3193.35	7740.37	6741.57	4821.74	8325.78	6642.43	7095.47	10152.58	13386.47	11186.99	13085.62	5687.52	5881.1	12316.63	19479.7	15137.57	23005.84	17133.89	15189.97	15755.94	10786.2	11222.09	10791.15	11126.39	10904.74	11161.15	-	1.93436	0.00599328	0.555721	-0.847569
MW0059606	T3_positive	PE-NMe(20:0/22:5(4Z,7Z,10Z,13Z,16Z))	GP	PE	C48H86NO8P	880.5873	835.6091	8.7763	[M-H+2Na]+	7.82438482818225	3	0.7938	rp	-	131820415	HMDB0113303	-	C00350	2299.74	27150.6	8882.9	9655.86	7930.93	38246.91	41472.15	44110	56781.6	51030.75	41748.66	54081.26	57402.47	59814.65	62563.86	62684.68	65786.85	56903.63	58286.18	57579.45	40335.99	31234.36	38322.21	37858.27	43383.05	39789.82	ko00563,ko00564,ko01100,ko04136,ko04140,ko04723,ko05130,ko05167	1.9778	0.00126365	0.498502	-1.00433
MW0150908	T3_positive	His-Gln-Tyr-Arg	Amino acid and Its metabolites	Small Peptide	C26H38N10O7	602.2984	602.2925	4.4524	[M+]+	10.6426784788551	3	0.7935	rp	-	-	-	157073	-	4513.52	1045.17	5132.26	2749.92	4880.51	7295.42	3386.1	4598.9	1480.37	3678.51	1690.72	2143.81	1148.9	4985.29	809.7	2777.12	4476.8	1027.68	1437.39	2127.14	3909.4	3813.47	3865.01	3961.73	3910.54	3850.83	-	1.50723	0.0430487	1.71321	0.776705
MW0058713	T3_positive	Phophatidylethanolamine(22:1/15:0)	GP	PE	C42H82NO8P	782.5693	759.5778	6.5562	[M+Na]+	2.79848203694816	3	0.7917	rp	-	53479854	HMDB0009516	-	C00350	7250533.91	5869339.03	3587140.77	10426393.02	714684.35	1066727.41	5278093.94	5621746.68	6037006.93	1216952.25	4124565.67	1700380.7	6855579.31	587637.63	890665.2	1645908.15	1655953.67	1532636.27	645796.49	1775858.4	5844210.65	5104635.18	5588608.35	4393273.72	5166363.13	2282062.01	ko00563,ko00564,ko01100,ko04136,ko04140,ko04723,ko05130,ko05167	1.43975	0.0417476	2.19793	1.13615
MW0015139	T3_positive	7-[(1R,2R,3S,5S)-2-[(4S)-4-(2,3-dihydro-1H-inden-2-yl)-4-hydroxybut-1-enyl]-3-fluoro-5-hydroxycyclopentyl]hept-5-enoic acid	Hormones and hormone related compounds	Hormones and hormone related compounds	C25H33FO4	399.2339	416.23630000000003	2.054	[M+H-H2O]+	2.27500000008263	3	0.7839	rp	-	57370124	-	45019	-	2329.67	3024.22	3624.92	1998.2	3198.2	2421.49	2648.16	1175.29	2458.67	3345.53	9489.76	4724.21	8360.1	7323.83	8044.13	606.9	7927.03	7986.2	8389.12	4622.1	4457.92	4549.83	4434.7	4449.11	4397.82	4375.66	-	1.75133	0.000752516	0.388662	-1.36341
MW0058173	T3_positive	PE(16:1(9Z)/22:5(7Z,10Z,13Z,16Z,19Z))	GP	PE	C43H74NO8P	805.5541	763.5152	6.3153	[M+CH3CN+H]+	6.31867203198712	3	0.7792	rp	-	53479602	HMDB0008978	-	C00350	17951.34	109800.74	63722.62	15733.49	5956.9	11261.22	111557.72	25867.72	48208.65	11576.61	41331.14	9300.19	13720.09	5497.65	11882.17	8683.41	7121.11	5499.26	4620.49	11535.36	51826.24	49377.98	40979.28	37155.85	42759.19	32701.09	ko00563,ko00564,ko01100,ko04136,ko04140,ko04723,ko05130,ko05167	1.77306	0.0442871	3.53749	1.82273
MEDP1528	T3_positive	Carnitine C18:1-OH	FA	CAR	C25H47NO5	424.342	441.3454	6.3498	[M+H-H2O]+	0.282790687809276	3	0.7774	rp	-	53481699	HMDB0013154	-	-	1715778.14	718803.74	449790.78	362427.68	513516.59	1867776.46	386780.61	942988.52	358596.58	800327.17	1278939.55	814882.27	1135224.19	1372448.35	1974477.56	1227199.38	1090457.44	1476180.07	1673558.53	1095904.18	990508.84	1008738.84	1004348.37	1031251.31	1006208.1	998571.94	-	1.921	0.0267737	0.61775	-0.694905
MW0154729	T3_positive	Oleoyl Ethanolamide-d4	FA	FFA	C20H35D4NO2	330.3371	329.3232	6.2292	[M+H]+	16.5250000000583	3	0.7689	rp	-	312636340	-	96544	-	1210668.19	967896.57	987244.5	1185211.66	1026998.99	1236646.97	1191740.97	1150600.91	1136594.6	1226075.56	963268.66	1083032.19	1181312.91	1621436.63	1682091.05	1510244.36	1487726.71	1527757.76	1545308.42	1433081.06	1835317.19	1883588.07	1894379.37	1959605.8	1899448.27	1867912.89	-	1.9819	0.00657107	0.806517	-0.310223
MW0158138	T3_positive	Trp-Gln-Thr	Amino acid and Its metabolites	Small Peptide	C20H27N5O6	434.2063	433.1961	4.2604	[M+H]+	6.60980499400915	3	0.7667	rp	-	145458349	-	21057	-	3218.46	1558.04	1189.8	1384.95	1020.36	3322.62	1442.91	4143.32	1960.45	3154.65	1291.22	583.36	1029.1	1762.33	1743.43	1735.22	1324.1	1652.69	1057.96	785.34	1323.05	1322.13	1453.08	1331.23	1374.09	1381.36	-	1.56772	0.0280994	1.72742	0.788618
MW0109633	T3_positive	Ser-Pro-Lys	Amino acid and Its metabolites	Small Peptide	C14H26N4O5	330.1905	330.1903	2.7129	[M+]+	1.69999999997117	3	0.7622	rp	-	145457859	-	20231	-	1738.49	1740.59	594.69	2632.85	2471.42	5434.17	1637.7	1496.43	3168.33	1101.35	3671.91	1702.22	4734.49	11028.06	2667.27	1857.95	3703.97	7556.58	5445.98	5002.67	4687.64	4630.27	4726.43	4759.05	4466.05	4678.77	-	1.81022	0.0241052	0.464756	-1.10545
MEDP1165	T3_positive	PC(O-16:0/O-2:0)	GP	LPC	C26H56NO6P	509.3782	509.3845	7.3714	[M+]+	11.4451958770736	3	0.7605	rp	-	-	-	-	C00157	3311.59	2209.89	2738.58	1030.41	3390.81	5447.62	2641.49	7781.78	7750.69	4207.59	9438.61	4693.47	8889.33	9076.44	12987.23	12751.53	14292.75	13641.67	12787.41	11797.99	7092.37	7672.59	7172.32	7312.23	6866.57	7079.69	ko00564,ko00590,ko00591,ko00592,ko01100,ko04723,ko05231	2.56736	1.76738e-05	0.367087	-1.4458
MW0145319	T3_positive	Arg-Gln-Ala	Amino acid and Its metabolites	Small Peptide	C14H27N7O5	374.2097	373.2074	4.7305	[M+H]+	12.4250000000359	3	0.7603	rp	-	145453788	-	18049	-	1547.18	1452.63	462.74	1402.31	1190.45	549.85	1501.54	1981.16	849.01	612.73	1568.14	1916.5	820.99	2166.09	1433.2	2317.02	915.55	3873.06	1452.07	3009.79	1846.16	1579.36	1668.21	1677.66	1699.14	1723.83	-	1.68498	0.0350434	0.593126	-0.753589
MW0123488	T3_positive	Dactolisib	Heterocyclic compounds	Heterocyclic compounds	C30H23N5O	470.195	469.1903	1.2379	[M+H]+	5.44451995883767	3	0.7592	rp	-	11977753	HMDB0247649	-	-	5499.02	3965.59	3491.4	6739.23	6472.07	4236.41	4510.98	5376.92	6717.04	2941.04	6748.78	7760.44	4789.77	6149.63	5889.67	5995.64	14011.41	6346.03	4975.09	7758.32	6330.77	6126.39	6200.28	6206.04	6134.04	6176.06	-	1.53303	0.0477994	0.709263	-0.495607
MW0060411	T3_positive	PE-NMe2(18:2(9Z,12Z)/22:4(7Z,10Z,13Z,16Z))	GP	PE	C47H82NO8P	888.5661	819.5778	8.7589	[M+Na+HCOOH]+	7.20256366248684	3	0.7496	rp	-	131821196	HMDB0114088	-	C00350	49727.85	47954.98	40313.34	48881.45	59934.57	57371.94	54754.48	58473.53	61315.09	67170.93	52667.26	66900.48	69063.58	62220.16	67731.61	70087.45	71085.71	68492.14	55941.1	50294.92	51858.48	41584.12	50568.78	55951.61	53395.8	53510.99	ko00563,ko00564,ko01100,ko04136,ko04140,ko04723,ko05130,ko05167	1.55923	0.020579	0.860381	-0.216953
MW0155347	T3_positive	Phe-Thr-Asp	Amino acid and Its metabolites	Small Peptide	C17H23N3O7	381.1505	381.1536	4.8879	[M+]+	6.49999999993156	3	0.7478	rp	-	10177848	-	22598	-	11781.76	10692	8709.7	5052.84	7510.78	10158.2	4655.15	12522.23	11613.97	19231.33	22747.34	21481.84	18641.75	19864.75	19445.23	20319.22	23239.27	20680.95	18829.12	21274.58	15136.56	13722.63	15020.0	14765.14	14993.71	15134.99	-	2.60992	1.10704e-05	0.49354	-1.01876
MW0110697	T3_positive	2-[[3-[[2-(dimethylamino)phenyl]methyl]-2-pyridin-4-yl-1,3-diazinan-1-yl]methyl]-N,N-dimethylaniline	Heterocyclic compounds	Heterocyclic compounds	C27H35N5	430.294	429.2892	4.6271	[M+H]+	5.92614558491156	3	0.7465	rp	-	421610	HMDB0252638	-	-	2513.58	2619.24	12137.35	4162.64	12437.07	5978.92	7969.92	3582.44	1241.3	4625.5	10237.6	2099.32	13553.95	23712.84	5841.74	12812.12	11273.57	12086.23	10928.21	6240.21	6535.55	6536.69	6584.03	6646.23	6589.28	6443.51	-	1.56446	0.0335551	0.526429	-0.92569
MW0140327	T3_positive	(2S,3S)-3-Hydroxyasparagine	Others	Others	C4H8N2O4	217.0499	148.0484	9.0656	[M+Na+HCOOH]+	17.000000000067	3	0.746	rp	-	15991574	-	-	C20631	56361.48	49306.03	65769.47	65543.99	49830.01	67351.83	62909.75	59090	62796.98	59373.57	67959.4	61770.29	68491.94	65525.58	63048.65	65225.36	66426.16	61774.62	69163.59	69362.08	54418.68	53314.66	51090.14	52702.4	51518.11	48960.29	-	1.72049	0.0178135	0.908289	-0.138777
MW0060530	T3_positive	PE-NMe2(20:0/22:6(4Z,7Z,10Z,13Z,16Z,19Z))	GP	PE	C49H86NO8P	924.5363	847.6091	8.7763	[M-H+2K]+	8.75040903299029	3	0.7368	rp	-	131821314	HMDB0114207	-	C00350	8900.82	10583.48	8443.32	10165.6	11965.3	9362.19	7740.35	7867.38	6970.24	10097.85	11347.97	12092.97	11364.19	11558.21	10551.39	10392.94	9979.22	10440.37	9019.14	10435.63	7432.18	8608.77	7647.18	6975.2	7566.29	5151.55	ko00563,ko00564,ko01100,ko04136,ko04140,ko04723,ko05130,ko05167	1.63979	0.0166791	0.859253	-0.218844
MW0145572	T3_positive	Arg-Val-Ser	Amino acid and Its metabolites	Small Peptide	C14H28N6O5	378.2401	360.2121	6.0733	[M+NH4]+	14.8000000001502	3	0.7189	rp	-	145453994	-	16185	-	139501.69	113287.3	106789.56	70388.22	70213.26	153940.96	81016.24	193114.67	166180.9	130715.54	216611.73	140905.94	150356.41	150717.83	148632.74	138935.86	118538.22	190525.5	204951.11	141492.81	127395.66	128561.9	129202.99	131925.8	127480.68	128229.71	-	1.69995	0.037646	0.76492	-0.386619
MW0123754	T3_positive	Doramapimod	Heterocyclic compounds	Heterocyclic compounds	C31H37N5O3	527.295	527.2896	6.6594	[M+]+	11.1134471686335	3	0.7148	rp	-	156422	HMDB0251587	-	-	65272.57	119580.17	110443.92	101201.29	119688.25	81623.9	99533.95	108984.13	92976.99	40574.78	164280.81	130183.91	101158.78	112479.32	186328.49	104736.31	179408.51	138826.56	66450.19	269637.46	111303.5	111040.94	110751.16	111310.1	110494.78	108569.04	-	1.67695	0.0234753	0.646637	-0.628973
MW0060325	T3_positive	PE-NMe2(18:0/22:5(4Z,7Z,10Z,13Z,16Z))	GP	PE	C47H84NO8P	898.5207	821.5935	8.7936	[M-H+2K]+	9.05941704368139	3	0.7021	rp	-	131821115	HMDB0114006	-	C00350	18739.88	14852.73	8521.38	7402.33	13186.38	11517.61	7968.25	8673.97	14023.36	10185.25	9444.91	5600.03	5053.72	4651.8	11238.25	11152.11	8688.63	8521.65	8772.42	5838.9	9570.98	9223.86	8068.13	8891.62	8116.3	9424.13	ko00563,ko00564,ko01100,ko04136,ko04140,ko04723,ko05130,ko05167	1.73617	0.0199015	1.45729	0.543288
MW0056545	T3_positive	[(2R)-2-(17-methyloctadecanoyloxy)-3-phosphonooxypropyl] 22-methyltetracosanoate	GP	PA	C47H93O8P	931.5275	816.6608	8.7589	[M-2H+3K]+	8.92075206420422	3	0.6984	rp	-	131822426	HMDB0115770	-	-	7902.97	8201.33	11378.1	9757.41	15223.5	10928.27	13279.42	13894.73	13711.58	12971.21	16123.23	15813.99	15204.81	13944.05	19828.66	21760.85	17929.11	15927.7	15892.19	14339.03	12872.98	5590.95	12840.13	15575.54	14051.72	14361.61	-	2.343	0.000306275	0.703082	-0.508235
MEDP1166	T3_positive	PC(16:0/2:0)	GP	PC	C26H52NO8P	520.3406	537.3431	6.7111	[M+H-H2O]+	1.63354808087217	3	0.6943	rp	-	16759367	-	-	C00157	9224572.69	12014222.3	15147200.07	9344777.23	17286165.51	16666132.6	19947321.84	13726355.91	12110726.94	6104025.87	11736549.3	11446869.77	23633885.38	16153829.67	16086086.44	21070008.92	18197290.88	17256188.62	20513565.71	18211317.44	15058027.46	15593842.55	15356244.8	15787795.13	15605791.77	15459070.28	ko00564,ko00590,ko00591,ko00592,ko01100,ko04723,ko05231	1.62501	0.0301002	0.754832	-0.405772
MW0149657	T3_positive	Gln-Cys-His	Amino acid and Its metabolites	Small Peptide	C14H22N6O5S1	387.1492	386.1372	0.8546	[M+H]+	11.650000000003	3	0.6835	rp	-	145455020	-	18436	-	1562.34	2318.69	1291.69	659.38	731.92	1236.35	2604.92	3078.65	3379.7	2405.18	361.12	899.9	1938.82	423.78	547.95	463.45	106.55	119.36	198.08	344.32	4809.78	4228.17	2527.84	2714.26	3556.77	4643.74	-	2.35238	0.00136097	3.5661	1.83435
MW0110992	T3_positive	Dicyclohexylamine	Alcohol and amines	Amines	C12H23N	182.1894	181.183	3.4609	[M+H]+	2.37499999997226	3	0.676	rp	-	7582	HMDB0251214	-	C14686	40969.66	36305.27	36016.75	35725.13	42249.43	40107.19	38855.48	38113.17	39843.87	35985.21	36936.74	36245.58	33229.71	34326.12	37805.85	36510.76	30849.84	34077.28	34802.85	28919.37	27774.01	31900.32	29929.06	29149.73	30958.66	28685.71	-	2.08321	0.00261594	1.11774	0.160582
MW0143743	T3_positive	6,8a-Seco-6,8a-deoxy-5-oxoavermectin''2a''aglycone	Aldehyde,Ketones,Esters	Ketones	C34H50O8	569.3424	586.3506	6.6767	[M+H-H2O]+	8.55365478433331	3	0.6664	rp	-	5282015	-	-	-	196314.43	270317.76	349774.69	225498.46	388643.32	295160.11	479248.14	366848.98	264057.87	213485.2	770053.18	435205.5	673370.71	448660.61	677897.77	435148.36	882348.47	475070.47	361860.47	639027	406467.29	424219.53	417024.87	421659.35	419518.07	413191.31	-	2.41601	0.000565718	0.525873	-0.927214
MW0194061	T3_positive	1-(Ammoniomethyl)cycloheaxaneacetate	Heterocyclic compounds	Heterocyclic compounds	C9H17NO2	194.1122	171.1259	1.5859	[M+Na]+	7.57499999998856	3	0.6661	rp	-	6919078	HMDB0005015	-	-	5247.42	8307.91	8917.26	6616.4	2635.66	7043.25	2441.42	1739.49	6644.91	8238.78	10828.92	10069.19	7545.83	5542.96	10811.96	8176.35	5159	10806.57	10649.87	13148.3	4788.66	4116.84	4853.97	4831.33	2667.3	5055.38	-	1.72043	0.00786171	0.623605	-0.681295
MW0054564	T3_positive	Lpc(O-18:2(1Z,9Z))	GP	LPC-P	C26H52NO6P	506.3593	505.3532	6.8481	[M+H]+	2.4290992822132	3	0.6643	rp	-	24779513	HMDB0010408	-	C00157	5177.78	4087.91	4860.43	5106.52	3993.3	13367.47	4111.09	10089.24	24166.57	6147.23	11287.14	8574.13	13994.83	14968.49	18783.38	20588.26	19602	12168.12	20151.87	31345.17	10504.19	11510.48	10953.41	11026.29	11200.58	11065.77	ko00564,ko00590,ko00591,ko00592,ko01100,ko04723,ko05231	2.26612	0.00576011	0.473031	-1.07999
MEDP1171	T3_positive	Butenoyl-PAF	GP	PC	C28H56NO7P	549.373	549.3794	7.2082	[M+]+	10.8122091465858	3	0.6635	rp	-	45138381	-	62941	C00157	2441.59	2645.45	3032.73	1513.28	3815.28	4045.96	3019.4	5295.23	5161	2035.39	3687.58	3590.91	4574.05	7191.24	8979.4	10010.56	11235.36	8630.63	9005.96	13640.96	5440.54	5868.25	5605.33	5618.96	5472.9	5735.3	ko00564,ko00590,ko00591,ko00592,ko01100,ko04723,ko05231	2.47569	0.00125885	0.409766	-1.28713
MW0149126	T3_positive	Farnesoyl-CoA	CoEnzyme and vitamins	CoEnzyme and vitamins	C36H58N7O17P3S	986.2835	985.2823	5.4831	[M+H]+	6.16451813269405	3	0.6559	rp	-	11966207	-	-	C02030	51837.75	25891.11	74799.59	47401.14	67421.99	27164.68	54538.71	33176.05	51154.32	24698.36	22528.58	55882.62	16730.23	47782.21	20144.26	17318.49	15631.12	34295.31	32493.22	34031.07	17979.74	14215.91	17320.99	14190.34	18240.39	17004.89	-	1.54704	0.036152	1.54322	0.62594
MW0058181	T3_positive	1-(9Z-heptadecenoyl)-sn-glycero-3-phosphoethanolamine	GP	PE	C22H44NO7P	483.3263	465.2855	6.6552	[M+NH4]+	14.1935114382334	3	0.6556	rp	-	42607464	-	46714	C00350	75375.79	130112.61	197264.53	61877.9	106896.94	131291.09	112201.56	145607.61	286272.83	271373.41	276971.79	139800.16	163069.89	297645.55	164667.78	165644.97	261865.01	232573.21	240260.74	353082.83	178179.47	185075.02	181981.98	184950.45	184958.52	182042.62	ko00563,ko00564,ko01100,ko04136,ko04140,ko04723,ko05130,ko05167	1.76774	0.0293809	0.66139	-0.596427
MW0145504	T3_positive	Arg-Ser-Trp	Amino acid and Its metabolites	Small Peptide	C20H29N7O5	448.2344	447.223	2.3313	[M+H]+	9.10246321575847	3	0.6425	rp	-	145453943	-	15696	-	3109.85	2447.02	1622.57	1968.58	2008.86	1332.3	1555.96	612.89	2349.63	612.89	7242.29	2713.77	3215.17	6812.95	5538.46	2843.75	2636.8	3168.98	6330.15	3400.81	2332.2	2299.76	2518.08	2672.52	1451.64	2319.65	-	2.24542	0.00141688	0.401351	-1.31706
MW0014935	T3_positive	6,10,14-Trimethylpentadecan-2-one	Aldehyde,Ketones,Esters	Ketones	C18H36O	286.3094	268.2766	6.2808	[M+NH4]+	2.80000000003611	3	0.6322	rp	-	10408	HMDB0303073	-	-	35377.43	31064.63	28855.01	34840.78	34366.15	41315.01	33080.76	36470.83	35517.93	36487.19	31893.18	35113.14	43712.8	44851.36	48149.21	45212.54	47359.87	44093.61	52773.55	46477.22	54633.08	55350.0	54467.88	56225.02	54921.2	53481.46	-	2.30211	0.000955118	0.790143	-0.339814
MW0002297	T3_positive	(5Z)-5-[[4-(2-thiophen-2-ylethoxy)phenyl]methylidene]-1,3-thiazolidine-2,4-dione	Benzene and substituted derivatives	Phenolics	C16H13NO3S2	314.0393	331.0337	0.5739	[M+H-H2O]+	22.300000000115	3	0.6319	rp	-	46233465	-	64838	-	11901.33	12233.4	14807.15	13738.82	12933.78	13742.81	13076.64	18674.9	15992.66	16848.14	19904.36	17599.87	20437.9	16507.23	18061.01	14993.43	17203.53	15271.08	16978.64	16371.93	16281.0	15712.21	15817.93	16278.07	16313.68	16182.98	-	2.05241	0.00408468	0.830499	-0.267949
MW0123736	T3_positive	Disopyramide	Alcohol and amines	Amines	C21H29N3O	340.2476	339.2311	5.1347	[M+H]+	23.0999999999426	3	0.626	rp	-	3114	HMDB0014425	2342	C06965	32710.69	72395	31207.56	21210.77	41914.89	16726.15	15647.29	22025.76	11033.83	19463.17	41205.19	27405.52	45294.9	108556.16	33648.82	34625.09	73075.71	58714.61	54234.74	34926.11	38941.65	38103.71	38488.66	39791.96	37994.94	37877.28	-	1.85577	0.0303963	0.555682	-0.847669
MW0120713	T3_positive	4-Quinolone-3-Carboxamide Furan CB2 Agonist	Alcohol and amines	Amines	C30H36N2O4	511.2543	488.2675	5.0462	[M+Na]+	4.9094700567985	3	0.6196	rp	-	53387350	-	96482	-	475.81	1134.25	1098.18	2030.25	719.16	403.07	957.8	1139.67	945	624.54	1584.95	1549.64	1562.46	2984.96	1376.82	699.76	3216.37	1712.94	628.36	2504.6	1501.37	1739.51	1731.6	1905.26	1741.08	1711.99	-	1.68233	0.0190907	0.534639	-0.903363
MW0142187	T3_positive	25-Hydroxy-24-epi-brassinolide	Heterocyclic compounds	Heterocyclic compounds	C28H48O7	496.3391	496.34	8.7763	[M+]+	0.805899993881766	3	0.6091	rp	-	443056	-	-	-	225382.02	210874.23	218958.47	176072.64	240402.49	217098.06	198252.05	277084.35	296565.28	244271.14	417751.97	386937.73	446231.01	394208.98	547580.64	454513.99	789024.27	457303.61	488876.6	464104.16	353221.51	350912.2	351201.1	369174.22	357674.53	354365.77	-	2.92742	4.51054e-05	0.47559	-1.07221
FDATN00872	T3_positive	Milbemycin A3 oxime	Others	Medicine	C31H43NO7	542.3205	541.304	6.7111	[M+H]+	17.0566256924699	3	0.6056	rp	-	20056432	-	-	-	60713.75	72197.14	73999.51	62385.74	92234.28	111412.32	110071.82	85372.39	87720.2	48525.99	72949.45	75488.48	130996.48	93802.91	106831.2	132944.52	111080.66	124951.76	146443.95	117193.25	101225.81	102914.25	101083.79	110002.76	101364.14	106307.78	-	1.94648	0.00731995	0.723147	-0.467639
MW0052473	T3_positive	Dodecaprenyl diphosphate	Organic acid and Its derivatives	Phosphoric acids	C60H100O7P2	995.6835	994.6944	6.9166	[M+H]+	18.3086957175588	3	0.6032	rp	-	25246061	HMDB0012217	-	-	8269.56	3642.81	1431.85	1784.02	4115.89	9413.58	5874.3	12491.05	14081.11	13281.85	17270.44	7502.76	15818.47	13360.63	21918.5	9553.77	25088.23	9515.12	17093.68	23620.87	13265.72	14505.33	12470.56	13882.78	13651.55	13726.72	-	1.96411	0.00271412	0.462765	-1.11165
MW0150556	T3_positive	Glycerol 1,2-cyclic phosphate	Aldehyde,Ketones,Esters	Esters	C3H7O5P	309.005	154.0031	9.2293	[2M+H]+	21.2999999999397	3	0.6011	rp	-	440171	-	-	C03947	79638.32	72896.83	80644.86	27685.09	72595.79	82998.05	72912.22	79989.29	75738.48	47671.57	82807.99	70749.64	80290.54	88022.45	87553.11	91451.24	79718.58	83300.83	85245.31	82408.66	30747.34	55871.83	60051.86	56544.34	59739.94	59804.17	-	1.47295	0.0379778	0.833109	-0.263423
MW0169484	T3_positive	Miltefosine	Organic acid and Its derivatives	Phosphoric acids	C21H46NO4P	425.3446	407.3164	6.3498	[M+NH4]+	13.5182679407169	3	0.589	rp	-	3599	HMDB0254735	-	-	509600.28	240322.4	184598.7	165399.02	209128.23	555882.47	176994.42	327598.61	153275.2	313718.57	421369.4	300186.25	400944.43	429537.53	601350.69	405961.24	356447.46	498832.06	539803.41	379150.15	345022.55	350004.37	337366.93	357244.39	350859.56	345323.4	-	1.98244	0.0138313	0.654543	-0.611439
MW0166820	T3_positive	(R)-4-deoxygadusol	Aldehyde,Ketones,Esters	Ketones	C8H12O5	399.1199	188.0685	1.2552	[2M+Na]+	15.8500000000572	3	0.5878	rp	-	122706403	-	-	-	5676.34	1937.21	1924.92	3456	3515.71	3662.42	2449.33	6090.72	5193.12	1921.39	6440.93	5262.22	4125.67	6052.3	5234.33	5479.05	11115.33	5270.06	3241.31	7289.96	4604.65	5041.78	5132.19	5020.54	5133.41	4996.53	-	1.85696	0.0121881	0.602024	-0.732107
MW0141740	T3_positive	D-chiro-Inositol 1-phosphoric acid 2-(oleoyloxy)-3-(palmitoyloxy)propyl ester	GP	PI	C43H81O13P	859.5315	836.5415	6.1251	[M+Na]+	0.837666337108778	3	0.5825	rp	-	5282295	-	-	-	56404.88	58684.39	53202.12	43759.86	46431.7	69390.84	82427.88	93480.53	38654.56	40181.95	38389.21	43543.9	31187.28	34386.98	24502.63	29490.24	26776.59	26197.54	28033.61	24436.41	34120.16	33334.74	38596.86	33039.45	33469.25	33123.76	-	2.54569	0.000901623	1.89812	0.924575
MW0057225	T3_positive	1,2-di-[(11Z)-eicosenoyl]-sn-glycero-3-phosphocholine	GP	PC	C48H92NO8P	824.6464	841.6561	6.5045	[M+H-H2O]+	7.71233700847139	3	0.5807	rp	-	24779063	HMDB0008308	-	C00157	6710.72	9845.04	7329.93	15874.7	20415.73	21138.8	46834.42	28372.39	33074.23	28685.09	29342.83	50322.01	61402.3	29005.02	50651.47	44041.16	156683.14	36115.05	142874.66	35933.5	33684.59	32880.63	32857.46	37804.97	35470.06	35127.49	ko00564,ko00590,ko00591,ko00592,ko01100,ko04723,ko05231	2.12134	0.0204352	0.343009	-1.54368
MW0108876	T3_positive	Oleoyl tyrosine	Amino acid and Its metabolites	Amino acid derivatives	C27H43NO4	446.3248	445.3192	1.2728	[M+H]+	3.83127589710673	3	0.5749	rp	-	52922062	HMDB0062337	-	-	5621.3	5237.82	8078.45	6677.25	5689.25	6466.13	7254.36	8312.41	7897.04	6108.17	7851.33	7115.61	7330.82	7699.86	7464.34	7644.74	8583.22	7545.83	8026.45	9363.98	8440.37	8178.7	8065.64	8067.32	8018.4	8174.78	-	1.919	0.0144496	0.856485	-0.223499
MW0054516	T3_positive	LPA(i-19:0/0:0)	GP	LPA	C22H45O7P	470.3221	452.2903	6.2808	[M+NH4]+	4.44374336788107	3	0.5742	rp	-	17786797	HMDB0114766	-	C00681	177.36	574.31	519.81	383.49	791.45	683.62	431.21	799.52	473.42	747.75	2939.46	718.56	1862.89	698.28	364.21	591.07	1424.36	1883	616.32	768.36	1211.49	1434.75	2085.39	2195.77	1574.13	2624.42	ko00561,ko00564,ko01100,ko04072,ko04080,ko04540,ko04810,ko04975,ko04977,ko05130,ko05200	1.63195	0.0403043	0.470394	-1.08806
MW0143585	T3_positive	5-Chloro-6-hydroxy-2-oxohexa-3,5-dienoic acid	Organic acid and Its derivatives	Organic acid and Its derivatives	C6H5ClO4	260.9504	175.9876	9.2466	[M+K+HCOOH]+	14.6750000000395	3	0.5632	rp	-	5281014	-	-	C07089	3548.62	9078.23	9966.54	10480.64	9335.58	15798.31	9644.99	8555.15	9410.61	9719.72	9866.34	13050.62	10491.49	18126.05	11280.06	11438.13	12752.77	11533.17	18724.53	11368.7	14747.98	11888.86	6509.23	12318.35	13710.26	13286.39	ko01100	1.63801	0.0241811	0.742727	-0.429096
MW0056668	T3_positive	[(2R)-3-phosphonooxy-2-tetradecanoyloxypropyl] 20-methylhenicosanoate	GP	PA	C39H77O8P	687.5423	704.5356	8.7589	[M+H-H2O]+	14.5302262229719	3	0.561	rp	-	131822549	HMDB0115893	-	-	4542.88	5147.52	4240.9	2465.64	4181.42	6472.03	3441.19	3926.13	7393.5	1926.32	7987.8	7690.36	8805	5454.78	5051.37	7892.48	8421.74	6825.29	6516.85	5159.24	4676.28	5188.93	5871.89	5143.75	4509.23	4915.57	-	2.03554	0.00136373	0.626568	-0.674457
MW0110132	T3_positive	Trp-Pro	Amino acid and Its metabolites	Small Peptide	C16H19N3O3	301.1403	301.1426	0.8721	[M+]+	4.59999999989691	1b	0.6165	rp	-	11863652	HMDB0029091	-	-	40843.87	40254.85	37459.5	26812.44	15643.1	25014.06	39533.74	40652.19	44132.65	21652.58	47288.73	48267.23	45425.67	45739.53	51014.93	44183.39	47792.67	46065	48460.65	49021.19	41315.25	42180.83	41780.93	41739.39	41033.12	41788.26	-	2.14715	0.00142252	0.701516	-0.511451
MW0155411	T3_positive	Phe-Val-Lys-Lys	Amino acid and Its metabolites	Small Peptide	C26H44N6O5	521.3435	520.3373	6.7111	[M+H]+	2.14829108625777	2	0.912	rp	-	-	-	142447	-	2447875.9	3108994.62	3944388.63	2451752.55	4479842.47	4327602.96	5085430.96	3572791.81	3166764.1	1627938.22	3112253.01	3011885.49	6025273.86	4136892.63	4164451.73	5458545.87	4623553.72	4470719.75	5267224.78	4600366.45	3882145.61	4032418.39	3969804.0	4072592.08	4004208.82	3998877.46	-	1.62538	0.0305513	0.76248	-0.391228
MW0167799	T3_positive	[(2S)-3-dodecanoyloxy-2-pentadecanoyloxypropyl] icosanoate	GL	TG	C50H96O6	907.5995	792.7207	8.7763	[M-2H+3K]+	4.19790446563718	3	0.8824	rp	-	131803647	HMDB0095472	-	C00422	4755.39	1217.75	5673.29	3397.86	1398.39	5024.03	3621.78	2503.61	5479.8	8332.62	3266.73	7248.97	4960.34	6179.05	8993.94	6007.78	10813.03	6255.24	9733.19	3005.46	5695.7	6491.0	6573.46	6955.35	6959.8	7315.0	ko00561,ko01100,ko04714,ko04923,ko04931,ko04975,ko04977,ko04979,ko05417	1.48929	0.0316156	0.622964	-0.682779
MW0152889	T3_positive	Lys-Asn-Lys-Glu-Ser	Amino acid and Its metabolites	Small Peptide	C24H44N8O10	605.3316	604.318	4.4751	[M+H]+	10.3415462501495	3	0.864	rp	-	-	-	264718	-	2639.94	887.1	1032.75	1643.05	431.47	2317.34	942.59	197.69	1002.87	951.04	1048.9	589.65	262.01	316.92	940.55	534.32	736.89	235.32	1012.89	571.97	3305.98	2848.06	3020.76	3052.89	3152.71	3065.74	-	1.4708	0.0485397	1.92751	0.946741
MW0152340	T3_positive	Leu-Gly-Asp-Val-Ile	Amino acid and Its metabolites	Small Peptide	C23H41N5O8	516.3046	515.2955	6.5734	[M+H]+	3.46695769490032	3	0.8575	rp	-	-	-	264399	-	10382.19	23731.43	17482.44	13753.66	27297.58	23226.38	23894.95	30943.31	37064.09	42227.78	49195.54	17656.68	18920.28	38294.71	74964.2	58338.5	73416.23	61530.02	45554.6	57772.18	33839.23	33918.97	31910.09	34882.47	35047.73	34763.52	-	2.00698	0.00400427	0.504403	-0.987351
MW0145499	T3_positive	Arg-Ser-Lys-Arg	Amino acid and Its metabolites	Small Peptide	C21H43N11O6	546.3521	545.3398	8.7589	[M+H]+	9.18829839805304	3	0.8506	rp	-	-	-	221653	-	109526.75	117400.56	172502.4	121085.53	178106.52	160233.32	143849.45	224778.53	187002.34	128416.3	303061.65	417687.45	240028.1	269478.7	422281.63	357345.1	387966.05	357860.17	303068.75	311982.47	245059.22	263797.56	257491.17	283421.06	262012.73	254173.56	-	2.928	9.02441e-07	0.457731	-1.12743
MW0052314	T3_positive	[(2S)-3-hydroxy-2-(19-methylicosanoyloxy)propyl] 22-methyltricosanoate	GL	DG	C48H94O5	789.6715	750.7101	8.7936	[M+K]+	2.31741396159454	3	0.8359	rp	-	131802866	HMDB0094572	-	C00641	19024.93	19127.23	19709.64	3345.79	7316.75	3956.31	3726.36	25890.01	29826.15	13504.69	21752.48	22133.48	28622.14	27132.09	27848.67	32531.98	30385.69	24955.44	34803.69	19881.67	20599.15	19314.25	7004.88	18408.27	18646.88	17098.28	ko00561,ko00562,ko00564,ko01100,ko04070,ko04730	2.03605	0.00285163	0.538527	-0.892909
MW0063957	T3_positive	TG(10:0/14:0/i-20:0)	GL	TG	C47H90O6	814.6855	750.6737	6.3498	[M+CH3CN+Na]+	4.95894423772534	3	0.821	rp	-	131778425	HMDB0071621	-	C00422	888892.4	843537.02	188407.46	211086.5	362793.49	976642.97	2658441.65	1119550.68	1077964.59	979967.8	1126646.31	1145447.63	1124410.39	7024584.15	1824348.62	2847264.48	2878351.93	802420.69	2391648.7	2422107.79	1715675.38	1844130.54	755097.86	1558412.51	1419220.66	1769784.36	ko00561,ko01100,ko04714,ko04923,ko04931,ko04975,ko04977,ko04979,ko05417	1.85469	0.0390115	0.39459	-1.34157
MW0153142	T3_positive	Lys-Thr-Ala-Lys-Asp	Amino acid and Its metabolites	Small Peptide	C23H43N7O9	562.3257	561.3122	8.7763	[M+H]+	10.9724092278946	3	0.8209	rp	-	-	-	264437	-	8901.17	10615.38	15440.32	11960	16637.27	16599.54	13855.96	19345.13	15678.9	12277.05	26037.39	37126.14	22717.15	26718.31	36715.1	32169.72	32295.44	32235.53	27895.04	29115.49	19798.63	20881.88	20624.57	22492.87	20999.72	20916.97	-	2.95177	1.08906e-07	0.466333	-1.10057
MW0063985	T3_positive	TG(10:0/15:0/i-19:0)	GL	TG	C47H90O6	814.6851	750.6737	8.7636	[M+CH3CN+Na]+	5.4499288157442	3	0.7862	rp	-	131778731	HMDB0071929	-	C00422	192326.12	50357.05	58034.83	44017.46	260990.18	291289.55	250450.93	280240.1	276999.91	266935.92	295505.69	352171.54	311766.45	252226.24	315229.11	295955.84	254953.17	223534.21	218213.42	244361.06	267077.28	252627.79	118167.07	273190.07	258442.36	286695.56	ko00561,ko01100,ko04714,ko04923,ko04931,ko04975,ko04977,ko04979,ko05417	1.41315	0.0472039	0.713351	-0.487316
MW0151652	T3_positive	Ile-Val-Lys-Arg-Lys	Amino acid and Its metabolites	Small Peptide	C29H58N10O6	643.4642	642.4541	7.7625	[M+H]+	4.38254740329941	3	0.7803	rp	-	-	-	264170	-	681.1	1560.46	1373.81	899.77	1295.97	1061.99	1317.08	1820.65	787.17	994.01	2673.58	699.07	1912.93	1741.26	3524.04	1751.25	4156.22	2109.13	3196.87	3020.91	1715.1	1276.43	1523.32	1551.19	1626.29	1512.71	-	2.20278	0.0029429	0.475767	-1.07167
MW0145332	T3_positive	Arg-Gln-Ser-Lys	Amino acid and Its metabolites	Small Peptide	C20H39N9O7	517.3082	517.2972	6.5734	[M+]+	22.1536288824407	3	0.7782	rp	-	-	-	220987	-	1483.55	5293.73	4258.83	3321.89	4102.67	7454.78	4412.85	6647.75	9148.21	6668.05	13498.72	2393.38	2867.5	9009.02	17892.82	15543.22	15055.66	17767.72	11435.61	14528.14	8259.81	8222.83	7429.91	8002.02	8241.82	8324.7	-	1.82255	0.00435342	0.439966	-1.18454
MW0145405	T3_positive	Arg-Ile-Val-Leu-Val	Amino acid and Its metabolites	Small Peptide	C28H54N8O6	599.4379	598.4166	6.9166	[M+H]+	23.3057095334383	3	0.7675	rp	-	-	-	264930	-	8989.52	1246.99	4637.65	1687.59	4721.15	814.31	3321.48	10002.74	8169.51	6805.02	12539.9	8807.17	6509.86	11026.21	23811.76	16151.33	16684.56	12812.97	15797.44	15658.34	6927.45	7879.41	7548.87	7531.41	7223.03	6420.43	-	2.32407	0.000188012	0.360487	-1.47198
MW0153128	T3_positive	Lys-Ser-Gln-Lys	Amino acid and Its metabolites	Small Peptide	C20H39N7O7	490.2905	489.2911	6.4162	[M+H]+	16.1126367125604	3	0.766	rp	-	-	-	173747	-	3807.65	3186.2	3899.6	3743.39	5128.16	3121.91	14738.2	6778.1	8179.49	11872.12	27196.83	6013.78	11299.59	16911.85	35258.94	12823.02	21958.34	15129.94	21810.97	36217.73	12034.53	11634.41	12072.66	12483.02	12712.03	11921.46	-	2.44879	0.00153317	0.314996	-1.66659
MW0151465	T3_positive	Ile-Ile-Arg-Ser-Ser	Amino acid and Its metabolites	Small Peptide	C24H46N8O8	575.3562	574.3439	5.4499	[M+H]+	8.75986762590024	3	0.7614	rp	-	-	-	264932	-	1114.22	3075.14	2132.56	2147.54	2081.75	1497.7	2511.59	2651.89	1445.14	2918.98	2136.38	4700.44	4246.52	4309.92	4167.91	1000.1	6168.61	3046.95	3554.11	4518.2	3519.91	3576.61	3663.2	3490.27	3508.88	3297.31	-	1.70162	0.00663727	0.570066	-0.810799
MW0157129	T3_positive	Somocystinamide A byproduct	Hormones and hormone related compounds	Hormones and hormone related compounds	C32H58N4O4S2	626.388	626.3899	6.108	[M+]+	2.31485380217863	3	0.7599	rp	-	-	-	65448	-	1395.66	525.6	2430.87	3411.45	3271.55	1310.82	3813.2	706	615.82	2127.61	2317.64	1233.68	6273.44	5288.21	3694.4	1505.13	8026.88	3545.16	3382.99	8651.93	2811.94	2815.98	2106.69	2953.98	2870.59	2953.89	-	1.68395	0.0191436	0.446467	-1.16338
MW0153176	T3_positive	Lys-Tyr-Gln-Glu-Ala	Amino acid and Its metabolites	Small Peptide	C28H43N7O10	638.3111	637.3071	8.8284	[M+H]+	5.23253085106478	3	0.7569	rp	-	-	-	264381	-	11147.07	10375.67	15835.54	14611.41	15235.73	12633.25	12920.86	23832.9	19195.27	9245.29	30299.62	33936.14	21010.9	29064.22	33306.56	28675.66	37648.92	31482.51	25422.1	30511.25	21968.5	25059.7	23411.32	23561.37	23446.55	22688.32	-	2.83685	3.81907e-07	0.481265	-1.0551
MW0159195	T3_positive	Val-Thr-Val-Leu-Val	Amino acid and Its metabolites	Small Peptide	C25H47N5O7	530.3606	529.3475	5.6573	[M+H]+	10.8417977134263	3	0.7511	rp	-	-	-	264340	-	32881.69	35036.26	26921.07	16510.56	30803.3	16772.15	16266.92	43506.66	24768.07	45488.92	70705	59873.04	62822	62103.22	61434.71	50961.18	63197.89	82602.99	67804.99	65354.65	18149.99	17842.75	17263.08	17979.15	18049.85	18605.8	-	2.79598	1.94917e-07	0.446705	-1.1626
MW0141123	T3_positive	1,2-Dioleoyl-sn-glycero-3-phospho-(1'-myo-inositol)	GP	PI	C45H83O13P	880.5895	862.5571	6.1425	[M+NH4]+	1.7374694357294	3	0.7372	rp	-	-	HMDB0009837	-	C00626	10738.98	13839.47	29468.6	51958.73	37719.78	108507.53	36167	86247.12	87894.95	110114.62	159706.23	135118.98	153477.49	165179.56	116929.28	162246.18	256022.17	215593.4	182802.6	151199.93	83964.02	53589.98	79571.58	82977.51	84914.7	77794.46	-	2.4669	4.5746e-06	0.337199	-1.56833
MW0153095	T3_positive	Lys-Phe-Glu-Lys	Amino acid and Its metabolites	Small Peptide	C26H42N6O7	568.3396	550.3115	6.6767	[M+NH4]+	10.2050619218912	3	0.7166	rp	-	-	-	169147	-	595296.78	838059.7	1081470.06	642521.14	1179727.22	838398.48	1373463.3	1049204.41	761055.06	588560.05	2238961.78	714370.64	1873746.19	1241932.59	1911266.5	1225774.93	2512719.34	1481229.6	991270.35	1587748.73	1210605.58	1222824.24	1210659.5	1248181.06	1225259.01	1219527.49	-	2.06835	0.0042017	0.567067	-0.81841
MW0154728	T3_positive	Oleic Acid-biotin	FA	Others	C28H50N4O3S	522.3538	522.3604	6.1772	[M+]+	11.6011976878309	3	0.7098	rp	-	-	-	45287	-	53081.12	36864.95	47944.37	49314.28	97109.52	94561.44	35967.25	56778.2	68306.31	75930.49	71378.23	96835.69	86724.65	62785.91	99446.42	145349	118128.32	85348.31	100844.42	223459.54	71291.24	76136.71	64801.61	78007.54	73662.12	77390.51	-	2.10124	0.012048	0.564852	-0.824056
MW0156846	T3_positive	Ser-Lys-Phe-Glu	Amino acid and Its metabolites	Small Peptide	C23H35N5O8	510.2508	509.2486	5.0462	[M+H]+	9.91659360846469	3	0.7047	rp	-	-	-	226762	-	5376.49	2204.97	4495.69	7016.58	3022.76	2045.44	4527.72	6280.41	4572.56	3004.88	4997.45	6262.68	5232.88	9554	5884.33	4127.28	13961.57	6626.72	5334.6	10153.9	6359.11	6101.12	6396.22	6304.55	5408.27	6326.12	-	1.85198	0.0180915	0.589828	-0.761633
MW0151151	T3_positive	His-Val-Leu-Lys	Amino acid and Its metabolites	Small Peptide	C23H41N7O5	495.3268	495.3169	6.5734	[M+]+	20.9563010247022	3	0.6911	rp	-	-	-	158467	-	254893.16	509501.49	432508.09	326587.01	542713.46	494838.3	431963.37	607241.17	740763.84	694110.75	969042.66	378536.91	400056.92	801408.38	1314937.68	1023535.11	1294268.65	1157534.23	813038.43	1037217.71	663320.32	667931.67	660764.35	662083.21	664686.06	658750.87	-	2.06865	0.00314175	0.547916	-0.867972
MW0049823	T3_positive	1-hexadecanoyl-2-(13Z-docosenoyl)-sn-glycerol	GL	DG	C41H78O5	719.5714	650.5849	8.7589	[M+Na+HCOOH]+	11.4233363084095	3	0.689	rp	-	9543772	HMDB0007116	-	C00641	35338.89	24974.87	30207.58	22353.52	29225.98	19699.27	18138.42	6988.77	18692.5	22954.91	17599.84	17861.87	5971.81	12672.89	18316.91	22337.36	16142.97	17224.16	17693.89	20967.88	31384.6	30363.83	29879.09	30876.06	33771.94	35023.16	ko00561,ko00562,ko00564,ko01100,ko04070,ko04730	1.19286	0.0490591	1.37044	0.454637
MW0152268	T3_positive	Leu-Asp-Pro-Asp-Tyr	Amino acid and Its metabolites	Small Peptide	C28H39N5O11	622.285	621.2646	1.2728	[M+H]+	21.0358201771213	3	0.6815	rp	-	-	-	264984	-	2461.8	3989.57	3791.21	2197.34	4420.83	3224.34	3523.32	2527.19	2430.01	3178.45	1982.91	2564.95	2782.69	2439.95	2558.32	2340	1636.2	2618.38	2786.47	2720.34	2777.99	2550.57	2781.96	2695.53	2774.14	2768.12	-	1.61506	0.0166801	1.29938	0.37782
MW0153234	T3_positive	Lyso-PAF C-16-d4	Heterocyclic compounds	Heterocyclic compounds	C24H48D4NO6P	508.3743	485.3783	8.763	[M+Na]+	13.1204262552781	3	0.6293	rp	-	71684508	-	96524	-	16625.08	11572.1	24717.68	11173.89	15773.24	20985.16	16092.57	27001.19	32371.59	17458.3	36002.58	35998.35	32864.28	38400.47	32242.46	43706.47	30164.59	33321.17	33232.17	34270.12	27173.5	27533.43	26910.22	28396.65	28022.66	27060.64	-	2.64203	1.84397e-05	0.55331	-0.853839
MW0145418	T3_positive	Arg-Leu-Leu-Asn-Asn	Amino acid and Its metabolites	Small Peptide	C26H48N10O8	628.3547	628.3657	8.7589	[M+]+	16.6463716735665	3	0.6165	rp	-	-	-	264134	-	7702.53	7805.45	13056.78	8756.63	12346.3	11816.34	10087.46	16180.63	12642.5	6974.34	17015.37	13373.42	16275.41	13949.42	33739.22	26306.02	22020.25	26697.56	20412.32	21587.8	18904.75	20219.87	19860.31	22164.4	20913.68	20280.38	-	2.63454	0.000482573	0.507951	-0.97724
MW0062181	T3_positive	Celestrol methyl ester	Terpenoids	Triterpene	C30H40O4	482.3233	464.2927	7.3714	[M+NH4]+	6.75890624810623	3	0.5915	rp	-	10004662	-	-	-	957.08	1923.47	1418.58	698.83	933.78	1496.01	676.72	1991.83	2100.73	1279.42	2991.75	1340.48	943.53	1331.09	3770.65	1384.82	4545.43	1232.39	2057.29	3693.97	1532.59	1630.99	1488.12	1607.57	1525.78	1563.14	-	1.5112	0.0482166	0.578602	-0.789357
MW0144019	T3_positive	8,12-iso-iPF2VI-d11	Others	Others	C20H23D11O5	348.3008	365.3097	5.5879	[M+H-H2O]+	13.9249999999436	3	0.5861	rp	-	-	-	96390	-	4280.21	4848.67	3336.19	4648.76	5018.42	5536.38	5175.17	3239.97	4326.92	2541.78	4904.94	5334.75	5094.6	6043.13	4374.78	6250.07	4128.24	5688.91	5159.11	5108.4	4928.99	4836.77	4913.06	4882.61	4912.58	4901.27	-	1.52873	0.025531	0.82463	-0.27818
MW0092177	T3_positive	TG(22:0/a-15:0/a-25:0)[rac]	GL	TG	C65H126O6	985.9501	1002.9554	5.4569	[M+H-H2O]+	2.06906594874413	3	0.5834	rp	-	131776085	HMDB0069283	-	C00422	16674.33	31485.89	15700.28	18688.08	12878.98	9994.73	11629.61	9360.36	13104.93	22873.8	5647.65	10072.88	7942.31	8275.24	9261.82	13982.17	7367.23	9548.89	13310.08	8768.56	9617.07	6092.22	11133.51	9900.68	9133.79	9570.61	ko00561,ko01100,ko04714,ko04923,ko04931,ko04975,ko04977,ko04979,ko05417	2.0184	0.0118752	1.72432	0.786028
MW0152399	T3_positive	Leu-Leu-Leu-Leu-Ser	Amino acid and Its metabolites	Small Peptide	C27H51N5O7	522.3541	557.3788	8.7763	[M+H-2H2O]+	20.7709188757877	3	0.5421	rp	-	-	-	264970	-	82014.6	98195.66	108469.75	58389.36	159212.28	92481.11	93545.32	106958.73	102796.59	69834.29	147106.13	133496.62	162777.59	156136.76	200651.99	185683.39	192874.9	210455.27	152990.57	154711.71	139164.96	139199.23	140906.56	148280.88	142198.61	141102.65	-	2.68726	8.75267e-06	0.572754	-0.804012
MW0151483	T3_positive	Ile-Leu-Ala-Ile-Val	Amino acid and Its metabolites	Small Peptide	C26H49N5O6	527.3786	527.3683	6.2808	[M+]+	20.5169910076171	3	0.5318	rp	-	-	-	264173	-	2903.45	871.11	1950.23	5666.37	5594.21	2141.54	2894.72	2836.15	4657.6	2865	3381.19	4178.48	13496.82	3793.93	4813.21	6818.66	3071.45	6536.27	4938.61	10646.33	4516.47	4672.4	2026.27	4234.09	3903.92	4455.47	-	1.8065	0.0287776	0.525017	-0.929565
MW0074323	T3_positive	TG(18:0/20:0/14:1(9Z))	GL	TG	C55H104O6	975.6394	860.7833	6.5734	[M-2H+3K]+	19.3612868291645	3	0.5227	rp	-	131755804	HMDB0044780	-	C00422	7069.47	4065.48	7399.6	979.18	4656.41	2532.03	2800.55	6867.41	17789.86	17268.89	17764.26	1569.88	3372.19	18796.83	17862.88	14354.96	23775.7	16790.73	16497.71	29464.97	11647.1	11395.17	11299.05	11647.66	11625.19	11371.0	ko00561,ko01100,ko04714,ko04923,ko04931,ko04975,ko04977,ko04979,ko05417	1.56358	0.0140765	0.445734	-1.16575
MW0066772	T3_positive	TG(14:0/18:0/20:5(5Z,8Z,11Z,14Z,17Z))	GL	TG	C55H96O6	937.6873	852.7207	6.0046	[M+K+HCOOH]+	2.15423163815304	3	0.512	rp	-	131753319	HMDB0042177	-	C00422	4376.44	2062.26	3884.77	4113.26	4684.41	1233.93	5653.05	3581.36	4911.19	3490.11	1093.75	5032.02	8611	6539.63	6865.08	8411.68	6560.47	6308.17	7676.79	5320.9	5500.57	5789.35	2977.36	4523.8	4906.0	5061.4	ko00561,ko01100,ko04714,ko04923,ko04931,ko04975,ko04977,ko04979,ko05417	1.40829	0.00800934	0.608637	-0.716347
MW0169880	T3_negative	Succinic acid	Organic acid and Its derivatives	Organic acid and Its derivatives	C4H6O4	117.0194	118.0266	1.2408	[M-H]-	0.225000000000364	1a	0.8969	rp	110-15-6	1110	HMDB0000254	-	C00042	4100.21	3023.68	2995.09	1758.35	537.22	10998.27	2240.32	8478.83	12100.91	7608.92	7845.47	7895.86	6989.85	10077.97	6453.13	7431.94	10629.14	16833.69	11885.05	10624.05	6511.73	6677.68	6685.87	6483.52	6501.05	6677.45	ko00020,ko00190,ko00250,ko00310,ko00350,ko00360,ko00620,ko00630,ko00640,ko00650,ko00760,ko00920,ko01100,ko01200,ko04024,ko04727,ko04922,ko05230	1.84642	0.0175164	0.556987	-0.844284
MW0016023	T3_negative	Azelaic acid	Organic acid and Its derivatives	Organic acid and Its derivatives	C9H16O4	187.0978	188.1049	4.173	[M-H]-	0.599999999977285	1a	0.8769	rp	123-99-9	2266	HMDB0000784	5750	C08261	37223.53	48184.77	38414.83	28182.86	31441.78	35607.36	17043.82	6882.39	6087.18	4599.83	11370.53	15351.29	12145.01	24184.15	8920.23	18527.83	6162.86	6571.99	11936.06	17977.22	14928.14	14527.58	15076.03	14813.99	15140.11	15080.25	-	1.10212	0.0419329	1.90517	0.929922
MW0169991	T3_negative	Uridine	Nucleotide and Its metabolites	Nucleotide and Its metabolites	C9H12N2O6	279.0389	244.0695	1.2408	[M+Cl]-	0.0999999998896328	1a	0.8494	rp	58-96-8	6029	HMDB0000296	90	C00299	23245.85	14863.87	21651.53	14125.22	2126.92	12948.88	9861.64	20784.93	18072.65	11286.1	34837.21	22254.44	23620.14	25133.91	26055.37	25786.43	24279.73	29329.88	30651.95	22043.28	19956.95	20832.35	21049.23	21031.38	21547.42	20497.78	ko00240,ko01100,ko01232,ko02010	1.99081	0.000217744	0.564288	-0.825498
MW0114734	T3_negative	L-Iditol	Alcohol and amines	Alcohols	C6H14O6	217.0303	182.079	0.757	[M+Cl]-	1.60000000001048	1a	0.8313	rp	488-45-9	5460044	HMDB0011632	-	C01507	3394535.66	2325495.14	2871440.47	2575761.78	1952997.78	949645.5	2876937.55	2016751.04	2819006.84	2399272.22	1898630.08	1230996.16	2810832.74	1538090.59	1655558.81	1674831.82	1790449.56	1544261.4	1426469.92	1924660.71	134463.76	132216.81	147354.72	65520.43	144456.3	146527.25	-	1.55627	0.0181867	1.38223	0.467
MEDL00098	T3_negative	Pseudouridine	Nucleotide and Its metabolites	Nucleotide and Its metabolites	C9H12N2O6	243.0624	244.0695	1.2408	[M-H]-	0.399999999984857	1b	0.9449	rp	1445-07-4	15047	HMDB0000767	5734	C02067	53075.5	34615.11	41621.04	36594.43	13349.83	29587.67	24013.08	47237.17	46208.92	29520.3	75919.66	42999.32	53870.5	53517.13	54336.86	56713.94	51442.34	62986.78	68674.97	44158.94	45908.05	53281.86	49558.66	51133.85	49765.77	49851.77	ko00240,ko01100	2.16233	0.000584385	0.630199	-0.666121
MW0006285	T3_negative	Phenylglyoxylic acid	Benzene and substituted derivatives	Benzene and substituted derivatives	C8H6O3	209.0456	150.0317	3.3127	[M+CH3COO]-	0.275000000016234	1b	0.7992	rp	611-73-4	11915	HMDB0001587	-	C02137	4314.22	5894.46	2639.51	2381.38	2851.98	2588.03	1516.07	4002.66	2425.87	3325.59	5040.43	6228.87	4659.02	4427.7	2498.49	5746.31	2702.95	4344.49	4093.17	5630.08	3676.02	3747.31	3771.89	3736.78	3907.0	3801.67	ko00360,ko01100	1.67593	0.0261	0.703961	-0.506433
MW0002691	T3_negative	2-Amino-5-nitrobenzoic acid	Benzene and substituted derivatives	Benzene and substituted derivatives	C7H6N2O4	217.0032	182.0328	2.5772	[M+Cl]-	2.59999999997262	1b	0.784	rp	616-79-5	12032	-	-	C19788	23513.62	20186.86	20484.99	22224.86	24720.33	22001.52	24579.57	23370.03	22734.43	30313.23	13409.63	24302.68	24208.87	16005.08	24752.2	15727.55	18737.07	16938.03	14331.49	13803.34	21599.57	20740.3	20595.24	21521.05	21461.82	20629.66	-	2.03272	0.00794761	1.2849	0.361657
MW0158310	T3_negative	H-Trp-ser-OH	Amino acid and Its metabolites	Small Peptide	C14H17N3O4	290.1168	291.1219	2.2351	[M-H]-	5.47499999996148	1b	0.7744	rp	133101-40-3	7009660	-	65152	-	4489.75	4144.14	5270.97	5088.37	5798.47	4310.49	4650.63	6238.19	5542.95	6319.39	5216.03	6715.16	6527.04	5721.53	5772.3	5444.39	5541.55	6185.49	5549.57	6882.2	5974.85	6050.42	6050.85	5977.29	6176.88	5923.1	-	1.76629	0.0235013	0.870676	-0.199792
MEDP2280	T3_negative	CCT-018159	Benzene and substituted derivatives	Benzene and substituted derivatives	C20H20N2O4	351.1322	352.1423	1.8765	[M-H]-	7.02500000002715	1b	0.7546	rp	171009-07-7	984170	-	45356	-	74159.55	55446.02	68985.23	38888.01	49697.66	53252.93	65181.66	68131.21	59592.24	45821.37	68096.24	67123.3	69885.12	71456.61	71494.29	63689.99	75812.43	63962.26	55334.21	75831.66	74267.91	75642.38	75079.1	75886.49	75912.76	78202.23	-	1.67168	0.0236212	0.848349	-0.237271
MW0109192	T3_negative	Phenyl dihydrogen phosphate	Benzene and substituted derivatives	Benzene and substituted derivatives	C6H7O4P	208.9832	174.0082	0.8785	[M+Cl]-	14.0000000000384	1b	0.7458	rp	701-64-4	12793	-	-	C02734	3385.04	3325.71	2296.48	1357.9	762.76	4230.13	3141.43	4406.43	4627.79	3222.22	5109.51	6276.94	4012.54	4704.82	4591.72	4145.82	4139.95	4478.82	4232.2	5010.12	3638.57	3661.41	3723.36	3676.62	3663.42	3793.91	-	1.82245	0.00366584	0.65855	-0.602635
MW0013494	T3_negative	Sulfoglycolithocholic acid	Hormones and hormone related compounds	Hormones and hormone related compounds	C26H43NO7S	512.2673	513.276	7.4312	[M-H]-	2.77198264233823	1b	0.7357	rp	15324-64-8	72222	HMDB0002639	-	C11301	4012.86	8272.11	6583.33	10073.38	4227.03	991.54	7046.31	3539.91	6585.43	3961.9	4900.45	7421.96	9535.63	5810.64	12258.9	12599.94	6853.81	11448.29	7220.85	8046.78	5999.28	4646.52	5962.94	5692.97	5934.2	5688.53	-	1.61987	0.0196406	0.642225	-0.638849
MEDN0799	T3_negative	RvD1	Hormones and hormone related compounds	Hormones and hormone related compounds	C22H32O5	376.2255	376.225	6.078	[M-]-	0.0750000000948603	1b	0.6678	rp	872993-05-0	16061135	HMDB0003733	36430	C18178	122604.23	112639.12	95039.4	69511.39	76908.65	156750.01	74475.85	187435.39	152157.38	112432.84	200494.82	126763.22	149030.53	129413.07	151576.48	142983.87	113699.57	179857.66	190723.63	126701.11	127467.92	126355.55	123525.95	126677.55	126346.37	127729.26	ko04148	1.72877	0.0382706	0.767549	-0.381669
MEDN1778	T3_negative	Dodecyl glucopyranoside	Carbohydrates and Its metabolites	Carbohydrates and Its metabolites	C18H36O6	329.2331	348.2512	5.8291	[M-H2O-H]-	0.475000000079717	1b	0.5839	rp	59122-55-3 | 85618-22-0	93321	-	34493	C16041	26620.68	12631.28	30409.03	6428.12	25411.49	14956.75	13429.43	19619.04	33501.81	32986.76	10642.75	14423.16	13484.09	14803.75	13927.61	14892.46	20148.33	9742.76	9510.46	16094.5	24769.5	24657.11	23456.46	24122.04	24598.35	25026.48	ko04721	1.37055	0.0312295	1.56893	0.649781
MW0108118	T3_negative	Malic acid	Amino acid and Its metabolites	Amino acid derivatives	C4H6O5	115.004	134.0215	0.7915	[M-H2O-H]-	0.949999999981799	3	0.9307	rp	97-67-6	222656	HMDB0000156	-	C00149	3113.11	1140.53	2469.89	898.97	874.99	2995.65	1551.86	2567.37	2656.19	4424.11	3734.09	2528.42	2721.05	3853.44	3579.46	2386.86	3002.57	3473.39	3522.47	3330.36	2468.29	2618.39	2535.57	2482.22	2530.08	2272.91	ko00020,ko00620,ko00630,ko01100,ko01200,ko04742,ko04922,ko04964,ko05200,ko05211,ko05230	1.69162	0.0341524	0.70623	-0.501789
MW0063246	T3_negative	Pyrrolidino PAF C-16	Others	Others	C28H56NO7P	608.3918	549.3794	8.7746	[M+CH3COO]-	2.36689020429618	3	0.8976	rp	91021-63-5	57545133	-	62930	-	3989.77	2244.16	3632.73	2376.2	7082.42	4915.21	4538.46	6321.26	7353.52	665.62	7645.72	8663.93	7345.49	6001.32	8914.9	7690.45	7044.62	12656.82	9159.63	13892.67	7420.41	7466.69	6974.88	7213.51	7437.31	7292.36	-	2.16783	0.00039147	0.484402	-1.04572
MW0012956	T3_negative	PC(16:0/20:4(5Z,8Z,11Z,14Z))	GP	PC	C44H80NO8P	840.5759	781.5622	8.7746	[M+CH3COO]-	0.0713796286162104	3	0.8891	rp	35418-58-7	10747814	HMDB0007982	-	C00157	1026772.2	460010.02	319797.13	372218.66	298207.26	590181.81	418688.08	323629.62	370735.75	646052.9	240199.99	365138.45	177588.3	250768.87	276899.82	325062.79	185016.2	186537.4	279364.44	420163.94	93335.91	218936.46	206418.93	200309.19	214191.8	218343.82	ko00564,ko00590,ko00591,ko00592,ko01100,ko04723,ko05231	2.09569	0.0162465	1.78306	0.834359
MW0013003	T3_negative	1-Stearoyl-2-linoleoyl-sn-glycero-3-phosphoethanolamine	GP	PE	C41H78NO8P	742.5385	743.5465	8.7571	[M-H]-	0.956178462315023	3	0.8865	rp	7266-53-7	9546749	HMDB0008994	-	C00350	101386.65	97910.68	77716.78	84527.67	72358.49	95467.22	76461.13	82908.84	70767.97	70559.96	74416.98	65190.49	75390.67	47735.08	42710.96	47659.44	60701.21	56577.73	77004.01	70820	52419.18	58408.52	61749.09	62798.75	58856.73	64045.56	ko00563,ko00564,ko01100,ko04136,ko04140,ko04723,ko05130,ko05167	2.17949	0.00108055	1.3427	0.425136
MW0013300	T3_negative	24-epi-Brassinolide	Heterocyclic compounds	Heterocyclic compounds	C28H48O6	479.3363	480.3451	6.6683	[M-H]-	3.10845510437769	3	0.8448	rp	72962-43-7	443055	HMDB0034081	-	C11049	984.42	6304.11	8868.2	10737.83	5533.62	4271.73	2606.44	7868.28	4703.83	3669.21	14503.91	7776.84	22633.43	9138.75	9516.24	10920.77	8749.78	15530.49	13765.7	12599.16	8704.15	8823.91	8664.63	8789.87	8646.38	9106.55	-	2.28107	0.000816611	0.443902	-1.17169
MW0160366	T3_negative	N-(3-Indolylacetyl)-L-alanine	Amino acid and Its metabolites	Amino acid derivatives	C13H14N2O3	245.093	246.1004	3.8112	[M-H]-	0.350000000040041	3	0.8317	rp	57105-39-2	644225	-	-	-	841.71	610.61	462.87	552.87	767.33	482.78	546.35	1195.46	520.46	628.13	1406.26	1062.44	746.62	1140.24	557.08	1005.83	1059.77	1629.95	606.06	460.31	1751.03	1797.35	1796.36	1816.58	1575.96	1828.05	-	1.45783	0.0436223	0.683087	-0.549858
MW0144103	T3_negative	9,10,13-Trihydroxy-11-octadecenoic acid	FA	Oxidized lipids	C18H34O5	329.233	330.2406	6.1995	[M-H]-	0.799999999969714	3	0.8301	rp	29907-57-1	5282965	HMDB0004710	-	-	5787.9	9689.81	9584.6	4231.88	6620.47	6316.07	5320.83	8405.75	15441.32	9478.13	3438.32	5015.79	7350.05	5870.44	2705.53	4272.77	5920.24	6257.65	3941.94	3947.13	6566.3	6580.17	6494.62	6523.57	6563.81	6541.88	-	1.88982	0.0136114	1.66004	0.731215
MW0010965	T3_negative	Secalciferol	Alcohol and amines	Alcohols	C27H44O3	451.2935	416.329	7.7996	[M+Cl]-	10.9683514313156	3	0.8223	rp	55721-11-4	5283748	HMDB0006226	-	-	5898.45	5150.28	4625.91	6753.54	4303.24	4898.59	4296.54	4880.62	5830.07	3918.17	2714.62	4542.99	4331.24	4091.32	4323.92	4248.3	3475.98	5622.37	4672.38	1566.3	2505.67	2418.76	2410.54	2237.74	2227.71	2563.11	-	1.51819	0.0266826	1.27699	0.352751
MW0000741	T3_negative	4-Tert-butylphenoxyacetic acid	Benzene and substituted derivatives	Benzene and substituted derivatives	C12H16O3	207.1027	208.1099	6.945	[M-H]-	0.149999999976558	3	0.8186	rp	1798-04-5	15718	-	96360	-	3.63	3.63	3.64	3.63	3.63	3.78	306.15	627.03	336.45	585.63	3.67	3.63	3.62	3.63	3.68	3.74	3.63	3.73	3.63	3.7	103.73	107.57	102.76	93.47	106.79	105.19	-	1.53697	0.04922	51.2057	5.67823
MW0142498	T3_negative	2-N-Dodecyltetrahydrothiophene	Heterocyclic compounds	Heterocyclic compounds	C16H32S	255.2081	256.2225	4.8987	[M-H]-	17.674999999997	3	0.8	rp	78313-84-5	443068	-	-	-	11363.34	9042.43	7619.51	10695.84	8517.46	8972.37	9935.1	7749.03	8038.2	10541.8	8739.65	9436.8	9335.13	10746.03	11674.04	11884.98	10331.19	11742.86	11284.64	12515.54	6067.61	4560.87	4381.04	5985.72	5235.59	6402.46	-	1.71028	0.0171291	0.858709	-0.219759
MW0005966	T3_negative	Acitretin	Organic acid and Its derivatives	Organic acid and Its derivatives	C21H26O3	325.1839	326.1882	8.4289	[M-H]-	7.52499999990164	3	0.8	rp	55079-83-9	5284513	HMDB0014602	-	-	13672.29	22911.08	26230.52	20385.68	33622.92	22845.91	21696.58	22503.91	23946.32	13189.5	25390.61	29627.19	20382.63	30378.43	21180.58	34834.33	20547.24	32346.48	28983	30874.57	24058.52	24464.93	22413.52	24834.07	24482.54	24830.82	-	1.58265	0.045064	0.804985	-0.312966
MW0109294	T3_negative	Pravastatin	Others	Medicine	C23H36O7	405.2274	424.2461	5.4367	[M-H2O-H]-	1.97419626774878	3	0.7986	rp	81093-37-0	54687	HMDB0005022	2053	C01844	19853.1	5997.78	12689.68	11882.83	3038.23	4019.41	10706.03	1257.89	2938.93	1624.04	1403.01	832.12	3682.55	2901.46	3052.4	2705.61	2940.09	2629.27	1411.81	1116.36	4603.77	4398.28	4624.21	4765.67	4802.39	4531.45	ko04976	1.84881	0.0268371	3.2639	1.7066
MW0000724	T3_negative	Shogaol	Benzene and substituted derivatives	Phenolics	C17H24O3	275.1654	276.1725	6.7058	[M-H]-	0.399999999842748	3	0.7977	rp	36700-45-5	5281794	HMDB0031463	-	C10494	1589.96	2781.7	1766.36	1389.53	3327.92	1138.42	1586.79	4214.82	3273.87	1893.07	1178.3	1465.47	1238.66	1030.98	1337.84	1266.48	1479.8	1959.58	1466.86	1564.84	1433.68	1443.56	1420.9	1442.44	1420.87	1462.29	-	1.64447	0.0231226	1.64149	0.715003
MW0123325	T3_negative	Ciclopirox	Others	Medicine	C12H17NO2	206.1173	207.1259	6.0434	[M-H]-	3.32500000006064	3	0.7921	rp	29342-05-0	2749	HMDB0015319	-	-	3287.76	3274.88	3448.66	3323.06	3365.66	2246.66	3371.45	3605.92	3260.57	3042.04	2561.81	2833.27	3154.26	2901.32	2875.04	1978.94	3196.12	1740.59	1975.44	2980.84	4233.58	4596.23	4178.72	4356.99	3656.54	4406.87	-	1.83165	0.00955331	1.23014	0.298818
MW0109516	T3_negative	R-1 Methanandamide Phosphate	Alcohol and amines	Amines	C23H40NO5P	881.5193	441.2644	6.0263	[2M-H]-	2.51837300576133	3	0.7857	rp	649569-33-5	35026345	-	44887	-	25907.58	36309.86	50233.73	50387.29	53829.77	23820.52	41027.21	28732.42	28109.95	55990.87	17516.75	19902.51	21301.9	37468.06	35775.51	17393.98	24209.66	17901.11	19110.2	18571.58	32639.78	32261.4	36916.38	34787.65	33940.19	37614.71	-	2.21435	0.00275113	1.72091	0.783173
MW0110011	T3_negative	trans-Aconitic acid	Organic acid and Its derivatives	Organic acid and Its derivatives	C6H6O6	173.0094	174.0164	1.3272	[M-H]-	0.649999999993156	3	0.7791	rp	4023-65-8	444212	HMDB0000958	-	C02341	2184.9	3802.84	2644.45	2761.6	3815.2	3311.96	3825.64	3839.04	2342.63	2480.68	4516.8	6405.9	7259.64	8263.4	8840.72	3058.97	4310.14	5144.73	4313.36	5352	5282.59	4993.73	5601.25	4978.97	5777.92	5452.8	ko01100	2.39397	0.00146583	0.539608	-0.890016
MW0146516	T3_negative	Bacteriochlorophyll	Others	Others	C55H74MgN4O6	909.5497	910.5459	6.1995	[M-H]-	12.225979463131	3	0.7745	rp	17499-98-8	11953947	-	-	C11242	40442.96	31063.8	34306.77	42826.91	72628.52	77729.71	72540.11	46109.59	102360.78	77600.78	46486.79	45751.25	132906.97	135179.69	128596.3	126262.11	125380.62	77889.31	78340.23	70943.64	53469.78	37470.41	51214.99	51215.87	48318.76	45842.93	ko00860	1.62677	0.016546	0.617533	-0.695411
MW0140018	T3_negative	(-)-Acanthocarpan	Heterocyclic compounds	Heterocyclic compounds	C17H12O7	327.0515	328.0583	1.705	[M-H]-	1.24999999997044	3	0.7618	rp	70285-12-0	442666	-	-	-	32313.97	33923.78	40566.17	21323.96	30537.48	27118.26	36609.3	38791.17	40860.22	27634.96	39033.01	37207.37	41101.64	37225.8	37938.61	35315.26	32235.88	40832.04	40620.66	41098.6	34661.98	37021.38	36184.03	36185.91	37341.26	37229.76	-	1.71484	0.0345836	0.861661	-0.214807
MW0056744	T3_negative	Palmitoyl 3-carbacyclic Phosphatidic Acid	FA	Others	C20H39O5P	435.2508	390.2535	6.9275	[M+HCOO]-	0.321653734067716	3	0.7582	rp	476310-22-2	10178491	-	44867	-	1512.5	1822.94	2239.83	1178.49	1673.59	2190.29	1290.74	2882.85	2204.84	3000.38	4040.9	1874.48	2376.36	1894.82	3091.16	2645.07	6426.44	3545.33	4138.87	4438.98	2977.09	2649.37	2928.17	2803.95	2973.98	3014.88	-	2.04363	0.0107087	0.580071	-0.785698
MW0000559	T3_negative	(2,3-Dihydroxy-4-methoxyphenyl)(phenyl)methanone	Benzene and substituted derivatives	Benzene and substituted derivatives	C14H12O4	279.0388	244.0736	0.8267	[M+Cl]-	10.4000000000326	3	0.7576	rp	35836-41-0	270559	-	43621	-	27125.26	19312.38	23921.32	3641.08	16533.15	10054.01	10534.49	21024.88	17942.75	4454.86	36327.98	19081.81	23574.82	20113.41	19228.26	26379.52	24000.12	28112.44	26982.12	21486.59	20338.85	20549.65	20090.47	19683.99	21177.52	20558.59	-	1.80818	0.00871209	0.630054	-0.666452
MW0124192	T3_negative	Furmecyclox	Heterocyclic compounds	Heterocyclic compounds	C14H21NO3	250.145	251.1521	7.2233	[M-H]-	0.399999999984857	3	0.7559	rp	60568-05-0	43359	-	-	C18912	5718.09	6106.68	8512.83	5311.93	6619.89	5899.43	5723.39	6123.71	5890.36	5325.42	7233.02	26306.01	7819.46	7001.91	25240.81	26326.79	8145.33	6834.4	8349.2	6218.39	18846.4	18432.85	15132.82	18845.73	16828.31	15318.75	-	1.7879	0.0404103	0.472922	-1.08033
MW0117796	T3_negative	2,3,5-Triphenyltetrazolium chloride	Heterocyclic compounds	Heterocyclic compounds	C19H15ClN4	333.0937	334.0985	1.2581	[M-H]-	6.19999999997844	3	0.7555	rp	298-96-4	9283	-	68976	-	11142.42	6431.95	6313.01	5300.11	4672.62	10036.27	2668.43	14396.32	11567.46	10370.8	18519.03	5463.85	10387.37	14698.38	14802.05	10917.14	11685.49	13669.86	18362.14	9502.93	9373.84	9649.59	9686.25	9682.82	9505.36	10003.73	-	1.70537	0.0183401	0.64761	-0.626803
MW0158324	T3_negative	Tubulosine	Alkaloids	Alkaloids	C29H37N3O3	474.2848	475.2835	5.853	[M-H]-	18.1539790138587	3	0.7525	rp	2632-29-3	72341	-	-	C09248	2465.8	1800.59	1958.59	2411.17	1530.97	1661.74	1190.73	1587.38	1244.5	1600.59	1630.29	1854.53	2853.44	4743.95	2688.16	2318.73	5424.27	2428.35	3199.37	5640.03	2720.12	3206.65	3296.37	3372.71	3237.86	3197.83	-	2.11042	0.009217	0.532381	-0.909468
MW0004136	T3_negative	3-methyl-N-naphthalen-2-ylbutanamide	Benzene and substituted derivatives	Benzene and substituted derivatives	C15H17NO	208.1147	227.131	2.2351	[M-H2O-H]-	3.97499999998274	3	0.7511	rp	6286-27-7	222943	-	96371	-	375353.38	366405.42	372132.62	397721.93	368274.55	327070.1	379429.95	376511.12	375788.76	412162.46	385404.79	406199.89	403815.55	379266.64	414676.32	403220.15	388836.03	379177.11	398369.71	429083.91	396123.71	399704.01	396614.71	398440.2	399667.27	406035.8	-	1.7743	0.0137385	0.940522	-0.0884659
MW0151251	T3_negative	(1-Hydroxy-3,7,11-trimethyldodeca-2,6,10-trienyl)phosphonic acid	Others	Others	C15H27O4P	301.1592	302.1647	6.3837	[M-H]-	4.50000000000728	3	0.7471	rp	148796-53-6 | 140633-12-1	5353399	-	-	-	2954.26	2847.91	2097.65	1485.89	2382.13	755.61	2777.2	2704.59	1644.97	2671.41	3817.77	3961.82	2319.13	3522.8	3942.02	4287.98	3722.77	5909.98	3266.08	5262.15	3379.54	3616.11	3552.5	3600.86	3615.56	3603.15	-	2.28098	0.000326646	0.557866	-0.842009
MW0146785	T3_negative	Bisphenol A bis(chloroformate)	Benzene and substituted derivatives	Benzene and substituted derivatives	C17H14Cl2O4	411.0412	352.0269	0.8093	[M+CH3COO]-	1.19209603353747	3	0.7463	rp	2024-88-6	74843	-	-	-	10485.38	16292.9	11288.58	5604.72	988.3	5605.32	10050.69	10827.38	12859.71	15835.94	17906.01	21774.76	10354.6	17747.13	12024.38	25580.69	18030.53	10759.36	15766.45	21227.61	11252.1	12481.84	12055.46	12019.8	12479.38	12253.58	-	1.6633	0.00433588	0.583268	-0.777768
MW0002596	T3_negative	(2-Methoxy-benzoylamino)-acetic acid	Benzene and substituted derivatives	Benzene and substituted derivatives	C10H11NO4	208.0639	209.0688	4.2595	[M-H]-	5.97499999990703	3	0.7444	rp	13443-58-8	791250	HMDB0126552	-	-	3625.29	4079.85	4976.05	4065.9	4431.9	4434.22	4657.63	3906	4252.25	4414.62	4224.84	4929.4	4570.36	4312.58	4694.46	4756.73	5699.31	4678.75	4474.91	4511.93	5378.92	5228.47	5346.09	5568.13	5350.6	5457.45	-	1.48891	0.037855	0.914423	-0.129066
MW0169291	T3_negative	Idebenone	Benzene and substituted derivatives	Benzene and substituted derivatives	C19H30O5	397.2199	338.2093	2.0471	[M+CH3COO]-	8.04999999999723	3	0.7429	rp	58186-27-9	3686	-	757	-	929.61	2571.49	2521.21	2019.23	1667.35	797.42	3077.52	2904.32	1432.99	1386.6	4920.71	1577.52	4564.56	4206.45	4399.93	1093.68	4965.26	4481.17	4556.61	2788.88	1958.25	2012.09	2055.65	2145.06	2063.35	1672.56	-	1.88815	0.00317788	0.514122	-0.959817
MW0124277	T3_negative	Gymnodimine	Heterocyclic compounds	Heterocyclic compounds	C32H45NO4	506.324	507.3349	7.0493	[M-H]-	7.03102157819164	3	0.742	rp	173792-58-0	11649137	HMDB0041430	-	C20025	2484.32	3184.01	4376.26	1809.78	4515.64	2865.55	2449.89	4291.38	4033.27	2404.6	8685.51	3563.3	6491.26	5369.83	6751.34	6243.73	9524.18	7946.89	8138.84	6806.01	7223.05	6999.88	6675.14	6409.94	7083.19	6507.38	-	2.68174	3.49807e-05	0.466258	-1.1008
MW0061353	T3_negative	Prostaglandin K2	Hormones and hormone related compounds	Hormones and hormone related compounds	C20H30O5	350.2098	350.2093	5.8183	[M-]-	0.0500000000158707	3	0.7388	rp	275816-51-8	5283037	-	3818	-	32390.13	30147.92	22351.3	19525.23	22370.84	35077.21	27365.19	45752.74	27428.16	39317.29	61484.38	42214.89	46191.38	50336.91	53852.12	49167.03	50163.85	51167.72	40020.11	39387.9	23465.85	30134.63	30484.01	32234.85	31343.06	29771.44	-	2.52197	4.25478e-05	0.623419	-0.681727
MW0112698	T3_negative	Petasiphenone	Phenolic acids	Phenolic acids	C17H14O7	389.0906	330.074	4.6737	[M+CH3COO]-	7.12499999991678	3	0.7315	rp	162616-81-1	16066851	HMDB0031706	-	-	5166.72	4580.57	7724.74	7281.12	2653.61	6595.87	6775.48	8604.55	12797.01	3966.71	10809.22	5412.68	13696.93	10802.16	9604.2	8360.34	10814.89	8654.74	9954.57	7460.41	12647.74	12775.21	12250.85	12626.15	12675.2	12782.61	-	1.73334	0.0201	0.692124	-0.530898
MW0114168	T3_negative	D-altro-D-manno-Heptose	Carbohydrates and Its metabolites	Sugars	C7H14O7	269.0872	210.074	0.8438	[M+CH3COO]-	1.37500000008117	3	0.7287	rp	1961-73-5	245622	HMDB0029952	-	C06397	17890.11	14113.5	7176.03	2693.26	5636.87	3545.16	8684.31	11222.02	14445.37	7384.59	6886.6	4000.39	6025.76	4651.16	6224.13	2323.16	4266.18	5431.8	4343.47	7054.49	7168.29	7300.07	7668.57	4517.13	7641.98	7645.34	ko01100,ko01250	1.43547	0.0293939	1.81208	0.857643
MW0125681	T3_negative	Nb-Stearoyltryptamine	Tryptamines,Cholines,Pigments	Tryptamines	C28H46N2O	425.3629	426.361	6.8929	[M-H]-	21.6055480037769	3	0.726	rp	21469-14-7	11796710	HMDB0040816	-	-	49621.22	6820.04	44242.36	53817.54	43727.55	27707.8	55114.71	23006.76	37544.95	3622.11	25155.28	79908.89	56171.9	57838.48	58724.75	46294.38	50286.23	57247.75	101106.92	45540.54	50472.33	24373.8	50167.83	46024.4	43046.59	55791.12	-	1.52097	0.0158927	0.596991	-0.744219
MW0011495	T3_negative	(all-E)-6'-Apo-y-caroten-6'-al	Aldehyde,Ketones,Esters	Aldehydes	C32H42O	441.3153	442.3236	6.6683	[M-H]-	2.19797017692571	3	0.7167	rp	22255-36-3	20055192	HMDB0040118	-	-	1197.34	10232.74	1067.05	11657.86	10777.58	14131.18	1160.77	13970.1	3066.08	535.47	11912.95	10094.22	16446.51	11057.96	17076.07	9529.46	12158.24	6542.65	12279.74	12631.45	15201.53	9693.07	13104.87	13908.81	12546.07	12895.4	-	1.74789	0.0263556	0.566246	-0.8205
MW0168488	T3_negative	2-Chloro-3-Deazaadenosine	Benzene and substituted derivatives	Benzene and substituted derivatives	C11H13ClN4O4	359.0819	300.0625	1.2235	[M+CH3COO]-	13.9250000000857	3	0.7132	rp	40656-71-1	21854299	-	96551	-	15070.25	15794.88	18947.29	15879.28	18873.27	13600.06	20168.44	13736.31	15581.3	14536.86	18659.73	16908.97	19345.55	16830.33	21031.29	19319.68	20654.46	16419.82	16881.11	20427.66	16706.9	17969.04	17883.73	18831.69	18224.56	18327.67	-	1.68264	0.0172691	0.86974	-0.201344
MW0125631	T3_negative	Nalidixic acid	Organic acid and Its derivatives	Organic acid and Its derivatives	C12H12N2O3	231.0698	232.0848	3.2443	[M-H]-	19.2250000000627	3	0.7065	rp	389-08-2	4421	HMDB0014917	-	C05079	39493.87	41549.69	42201.76	46713.34	38401.37	41857.16	44048.27	42757.68	41893.75	44402.52	44492.45	42775.07	47238.81	47570.35	41869.38	44118.68	43288.53	44473.79	45781.1	47943.32	45548.64	47009.68	46809.28	47293.22	47400.26	47943.69	-	1.74442	0.0179327	0.941648	-0.0867397
MW0151913	T3_negative	Diesaconitine	Benzene and substituted derivatives	Benzene and substituted derivatives	C35H49NO12	674.3211	675.3255	5.818	[M-H]-	4.33029997799756	3	0.6921	rp	16298-90-1	76963334	-	-	-	330.02	2866.71	4706.15	4078.44	937.08	400.03	4175.37	388.41	4939.67	378.14	2576.22	2498.52	9669.74	7146.87	262.43	3643.27	7599.17	6007.86	4807.91	7987.82	9611.18	9332.75	9480.75	9942.81	9637.11	9428.4	-	1.39978	0.0211115	0.444446	-1.16992
MW0150791	T3_negative	Hexestrol monomethyl ether	Benzene and substituted derivatives	Benzene and substituted derivatives	C19H24O2	283.1637	284.1776	1.2755	[M-H]-	16.5750000000742	3	0.6811	rp	13026-26-1	11954178	-	-	-	10024.44	5848.25	15501.09	13617.82	2538.67	15311.63	17002.55	18238.32	22687.6	11802.49	22663.64	15773.01	15904.3	17373.63	19081.05	16905.61	32230.56	12953.64	16469.81	23200.03	15623.57	17078.97	16803.82	18400.62	17346.1	17142.28	-	1.48367	0.0315233	0.688492	-0.538487
MEDL01985	T3_negative	Goshonoside F4	Terpenoids	Ditepenoids	C32H54O12	611.3427	630.3615	5.5407	[M-H2O-H]-	1.5212393722426	3	0.6751	rp	90851-27-7	131752350	HMDB0038377	-	-	4159.48	1615.24	4658.54	1338.2	2944.96	1510.11	4469.35	5324.28	2460.83	2999.04	1661.44	6594.45	12421.5	8488.09	3178.87	5236.14	14011.81	2238.14	2281.23	14766.09	6786.35	6495.68	6901.54	6925.82	6680.63	7267.8	-	1.42996	0.0390145	0.444145	-1.1709
MW0015757	T3_negative	Amitenone	Aldehyde,Ketones,Esters	Ketones	C53H72O8	835.5324	836.5227	8.7571	[M-H]-	20.3227847069412	3	0.6733	rp	21682-47-3	12306042	HMDB0029550	-	-	30163.85	38533.84	41085.1	28359.42	41275.99	37019.61	38641.1	51031.15	70893.78	69259.86	54485.63	66292.3	54620.43	52297.95	64443.92	67593.88	77252.66	69461.98	87871.23	78769.87	59192.96	47652.65	53482.89	52993.68	53728.58	59727.72	-	2.29319	0.00138198	0.663008	-0.592903
MW0115850	T3_negative	(2E,6E)-2,6-bis(pyridin-4-ylmethylene)cyclohexanone	Aldehyde,Ketones,Esters	Ketones	C18H16N2O	275.1111	276.1263	4.2595	[M-H]-	19.6499999999844	3	0.6638	rp	871361-88-5 | 18977-41-8	6018993	-	96468	-	46772.32	42341.64	54119.67	39811.91	52416.49	50886.58	49117.33	44207.82	50326.25	53622.4	45610.45	58801.64	57109.6	52009.48	51386.47	62035.33	67266.22	51168.14	54198.99	57529	52499.38	60139.99	62359.62	63834.23	59907.13	62449.19	-	1.78766	0.00913073	0.868083	-0.204095
MW0158070	T3_negative	Triphenylethylene	Heterocyclic compounds	Heterocyclic compounds	C20H16	255.1249	256.1252	6.5117	[M-H]-	17.4999999999415	3	0.6617	rp	58-72-0	6025	-	-	-	3566.82	2940.55	10075.28	2999.56	5284.9	1307.24	7653.06	5639.75	2329.28	2151.85	2936.39	6101.08	9065.11	18113.43	3518.43	3650.79	19831.98	12349.33	4229.16	11916.93	8578.88	8375.26	8527.33	8543.95	9176.63	8774.61	-	1.58318	0.0453834	0.479196	-1.06131
MW0169224	T3_negative	Glimepiride	Amino acid and Its metabolites	polypeptide	C24H34N4O5S	489.2121	490.225	5.7316	[M-H]-	11.4264061056005	3	0.6529	rp	93479-97-1	3476	HMDB0014367	-	C07669	1718.43	1557.36	460.63	593.59	1892.46	2189.67	2439.77	567.32	2847.38	657.42	2481.21	2656.17	921.49	4895.2	4630.46	3904.29	4222.14	4459	3651.8	4061.7	2969.73	2718.3	1719.72	2923.81	2713.79	2960.59	-	2.06161	0.000423642	0.415903	-1.26568
MW0103999	T3_negative	2,3,4,5-Tetrahydro-2-pyridinecarboxylic acid	Organic acid and Its derivatives	Organic acid and Its derivatives	C6H9NO2	126.0617	127.0633	4.2595	[M-H]-	14.1750000000229	3	0.6522	rp	73980-78-6	24771808	HMDB0012130	-	C00450	373500.62	391658.36	399605.37	406122.66	401518.51	394809.3	388500.78	389031.53	394751.43	418218.37	391988.88	411473.08	422360.13	403109.96	398016.06	414762.68	411256.89	408369.5	409730.99	420855.29	410096.59	399508.4	410317.02	415849.53	410289.7	417341.88	ko00310,ko01100	1.8019	0.0124593	0.967202	-0.0481107
MW0115112	T3_negative	Perseitol	Alcohol and amines	Alcohols	C7H16O7	212.0904	212.0896	1.2755	[M-]-	0.750000000024897	3	0.6487	rp	527-06-0	441436	HMDB0033750	44475	C08255	975.72	980.47	3273.02	1774.88	880.33	2768.82	3915.15	2972.01	3828.44	1802.26	3768.64	2750.3	3472.63	2523.99	4049.42	2802.06	3847.68	2533.34	3201.99	4120.73	2823.39	2861.62	2823.61	2858.39	2862.38	2916.96	-	1.67385	0.0350924	0.700652	-0.513231
MW0137376	T3_negative	Apigenin 7,4'-dimethyl ether	Flavonoids	Flavonoid	C17H14O5	357.0991	298.0841	5.2459	[M+CH3COO]-	2.95000000008372	3	0.6352	rp	5128-44-9	5281601	HMDB0132454	-	C10019	3277.44	3150.43	4513.62	4385.5	3751.27	4549.61	3088.59	2667.32	4244.87	3587.75	9072.41	6914.96	4438.02	5672.99	3350.15	3794.59	5996	4231.36	4933.59	4768.57	7182.62	6954.55	6953.94	7157.36	7231.5	6974.23	-	1.69977	0.017295	0.699916	-0.514746
MEDL02537	T3_negative	5,7-Dihydroxychromone	Others	Others	C9H6O4	223.0285	178.0266	4.57	[M+HCOO]-	11.8499999999955	3	0.6289	rp	31721-94-5	5281343	HMDB0032950	-	C09001	65751.98	66682.52	81343.1	74062.95	78011.51	93994.3	77340.21	79583.72	76342.15	69033.43	91206.91	88941.43	82084.18	84867.74	87678.69	79639.26	75112.78	87452.26	77754.62	105544.23	97721.1	93551.81	101018.11	99556.92	98628.35	105741.27	-	1.8177	0.0180714	0.885926	-0.174743
MW0142192	T3_negative	26-Hydroxyecdysone	Aldehyde,Ketones,Esters	Ketones	C27H44O7	479.3001	480.3087	6.1995	[M-H]-	2.71228083209174	3	0.6183	rp	52717-49-4	22295962	-	-	-	1937.48	815.58	7359.22	1638.29	2038.38	3048.74	6448.87	1161.25	2280.18	1292.62	8196.82	6269.4	1482.11	13651.19	8549.17	4127.9	37647.88	1583.46	11843.81	15725.38	5661.57	5669.27	5487.66	5418.05	4446.94	5677.75	-	1.82554	0.0394029	0.256888	-1.96079
MW0054445	T3_negative	Lucyobroside	Alcohol and amines	Amines	C39H73NO9	698.5119	699.5285	6.4598	[M-H]-	13.3567880250266	3	0.6044	rp	189272-90-0	131751236	HMDB0031983	-	-	11079.6	14304.25	11438.47	14947.17	16632.91	16675.57	7894.8	14678.57	14365.35	6867	9929.83	20277.22	8293.54	5985.2	8672.54	7436.61	10613.65	4239.53	6030.79	7915.72	9781.83	9345.5	9211.67	7539.93	10176.49	9760.88	-	1.76599	0.0394479	1.44174	0.52781
MW0126804	T3_negative	3',5'-Cyclic dtmp	Organic acid and Its derivatives	Organic acid and Its derivatives	C10H13N2O7P	303.0301	304.046	5.9744	[M-H]-	21.6000000000349	3	0.6042	rp	6453-60-7	12359154	-	-	-	3161.96	3043.51	3974.11	3656.37	2659.76	3324.96	3229.3	1652.49	2032.92	3382.27	3643.77	4492.59	5018.29	2885.2	4282.14	3551.34	5060.79	3109.45	4136.23	4197.94	2850.99	2746.38	2976.04	2781.86	3058.53	2953.96	-	1.69825	0.00538734	0.745897	-0.422951
MW0063661	T3_negative	N-(octadecanoyl)-sphing-4-enine-1-phosphocholine	SP	SM	C41H83N2O6P	789.6113	730.5989	8.7746	[M+CH3COO]-	1.74769229887043	3	0.5892	rp	58909-84-5	6453725	HMDB0001348	-	-	143025.38	127530.75	120179.43	115516.53	97290.3	90345.84	103368.31	78742.08	100674.53	104956.99	85586.61	79782.86	99710.96	90545.72	80836.77	113545.01	81745.82	78168.4	110629.34	101407.8	30604.14	82237.95	79671.25	75343.7	82962.08	81490.26	-	1.51146	0.0429142	1.17319	0.230432
MW0106379	T3_negative	D-erythro-Imidazoleglycerol Phosphate Monohydrate	Organic acid and Its derivatives	Organic acid and Its derivatives	C6H11N2O6P	273.0074	238.0355	3.0905	[M+Cl]-	6.32500000008918	3	0.5866	rp	210241-69-3	4150434	-	-	-	1877.93	802.36	1151	3269.77	5813.7	4329.56	6949.51	1395.43	3191.94	2124.94	2428.95	2033.55	2002.71	1484.27	1095.6	630.41	1054.94	1173.95	2142.72	648.4	1943.31	1886.53	1805.39	1827.42	1881.93	1882.99	-	1.69167	0.0372768	2.1031	1.07252
MW0124530	T3_negative	Janthitrem G	Heterocyclic compounds	Heterocyclic compounds	C39H51NO6	628.3773	629.3716	5.6969	[M-H]-	20.6249769043561	3	0.577	rp	90986-51-9	10394234	HMDB0030531	-	-	1775.84	408.58	3379.21	1647.38	1095.02	1704.12	2250.98	5836.24	2069.04	458.31	3415.15	4358.75	6165.07	3661.88	6462.84	3723.5	21503.04	4038.85	4218.2	7319.2	5790.48	5938.52	5908.7	5956.26	5926.39	6135.75	-	2.23681	0.0322466	0.317957	-1.6531
MW0013385	T3_negative	LPC(O-16:0/2:0)	GP	LPC	C26H54NO7P	582.3772	523.3638	8.7746	[M+CH3COO]-	0.669668625193023	3	0.5766	rp	74389-68-7	108156	HMDB0062195	-	C00157	241199.1	253150.09	436903.23	245283.1	384110.09	371387.07	342332.02	482346.25	462138.12	288251.69	666896.92	576753.08	472967.04	654048.88	899504.49	640322.65	764088.83	708983.03	735088.72	1096040.56	678015.61	622970.84	582475.48	616685.2	621562.79	616488.6	ko00564,ko00590,ko00591,ko00592,ko01100,ko04723,ko05231	2.81322	3.76963e-05	0.486105	-1.04066
MW0139651	T3_negative	Santin	Aldehyde,Ketones,Esters	Ketones	C18H16O7	325.0781	344.0896	6.3903	[M-H2O-H]-	15.9999999999627	3	0.565	rp	27782-63-4	5281695	-	-	-	2434.88	2257.64	3417.49	3350.78	3092.15	2784.31	3394.57	2680.36	2746.22	2202.67	3010.95	2910.2	3484.24	3231.92	3490.06	2878.03	3009.18	2930.49	3563.5	3794.18	8048.9	8699.81	8618.1	8923.65	8864.28	9284.34	-	1.56815	0.0424968	0.877977	-0.187745
MW0114623	T3_negative	Indolylmethyl glucosinolate	Heterocyclic compounds	Indole and Its derivatives	C16H20N2O9S2	469.028	448.061	8.7571	[M+Na-2H]-	16.4593007968547	3	0.5642	rp	4356-52-9	656506	HMDB0030243	-	C05837	24343.93	22062.05	24717.18	24077.31	27143.76	25059.36	25389.45	26955.81	27083.69	24151.41	22990.64	26077.87	23006.92	23181.65	20723.15	24722.38	21469.96	21105.64	25776.69	23793.8	25485.83	24339.65	24204.87	24185.5	24877.21	24886.99	ko00380,ko01100,ko01210	1.5185	0.0320601	1.07788	0.108202
MW0005181	T3_negative	4-Methoxybenzyl phenylacetate	Benzene and substituted derivatives	Benzene and substituted derivatives	C16H16O3	511.2174	256.1099	5.3326	[2M-H]-	9.42856296688779	3	0.5608	rp	102-17-0	7599	HMDB0034992	-	-	6476.11	4280.05	16095.75	13904.7	7844.03	12271.5	4778.27	10720.57	8070.97	6947.62	14994.62	17306.08	5961.29	14385.65	8734.48	20203.47	27633.35	7951.9	13298.45	22343.35	17280.95	17042.23	17229.19	17431.04	17323.63	17271.36	-	1.59049	0.0269102	0.59805	-0.741662
MW0143827	T3_negative	Obeticholic acid	Organic acid and Its derivatives	Organic acid and Its derivatives	C26H44O4	420.33	420.324	6.2088	[M-]-	13.1802940994591	3	0.5492	rp	459789-99-2	447715	-	-	-	21673.73	32660.38	30393.1	26070.94	11333.64	16418.13	29895.65	18404.03	21923.29	33752.9	20682.36	8206.72	13550.47	20942.58	25889.54	29942.51	835.43	7289.88	17142.92	13535.23	15525.92	16340.04	17215.8	15999.5	11966.65	16223.67	-	1.23851	0.0347476	1.5348	0.618053
MW0138144	T3_negative	Farnesiferol A	Heterocyclic compounds	Heterocyclic compounds	C24H30O4	381.2001	382.2144	1.2408	[M-H]-	17.5249999999494	3	0.5487	rp	511-33-1	7067262	-	-	-	10700.83	6969.44	12321.49	7996.51	12006.83	7697.96	7394.19	11156.29	12190.95	9416.58	16446.6	10905.2	16436.63	13042.11	13675.81	14381.11	11754.86	16212.44	18590.81	10643.67	11442.17	13259.01	13068.85	14080.93	13052.42	13380.82	-	2.3094	0.000763136	0.688659	-0.538138
MW0103994	T3_negative	L-2-Hydroxyglutaric acid	Organic acid and Its derivatives	Organic acid and Its derivatives	C5H8O5	193.0356	148.0372	3.1077	[M+HCOO]-	3.19999999994991	3	0.5169	rp	13095-48-2	439939	HMDB0000694	-	C03196	403.84	916.96	870.01	454.29	467.41	917.43	527.48	829.26	403.61	804.48	734.96	725.6	1407.06	1777.3	783	606.43	1398.74	898.34	1052.21	776.71	1297.23	1299.79	1187.93	1365.19	1287.08	1429.55	ko00310,ko01100	1.76876	0.0236734	0.649069	-0.623556
FDATN00015	T3_negative	Sirolimus	Others	Medicine	C51H79NO13	912.5687	913.5551	6.2688	[M-H]-	22.8590755307366	3	0.7528	rp	53123-88-9	5284616	HMDB0015015	-	C07909	10043.56	8719.1	7515.54	16162.18	29476.98	22745.64	21963.65	24361.99	33957.09	39799.58	29179.86	57437.26	60276.42	35355.24	37412.14	44433.07	40446.95	44172.76	46456.57	40460.7	30163.1	21943.3	26633.66	29672.42	30555.49	35531.65	ko04211,ko04218	2.25449	0.000146782	0.492952	-1.02048
MW0105439	T3_negative	Adouetine X	Amino acid and Its metabolites	Amino acid derivatives	C28H44N4O4	499.3321	500.3363	6.775	[M-H]-	6.28843958906437	3	0.7161	rp	19542-37-1	5281577	HMDB0034216	-	C09993	181379.19	176685.24	166562.13	177385.95	171112.94	184104.13	154583.61	189158.82	190990.78	183509.49	178821.36	178361.31	209309.98	212424.79	232703.76	222256.49	177941.84	223713.68	201991.69	208578.44	175949.41	189003.83	183790.95	183415.82	189325.43	193631.86	-	2.27018	0.00224029	0.867733	-0.204676
MW0055221	T3_negative	N-[(3a,5b,7a,12a)-3,7-dihydroxy-24-oxo-12-(sulfooxy)cholan-24-yl]-Glycine	Bile acids	Bile acids	C26H43NO9S	526.2469	545.2659	5.0723	[M-H2O-H]-	1.99525717860526	3	0.6296	rp	74723-17-4	21252319	HMDB0002644	6730	-	5016.2	2739.21	4682.1	11606.77	4929.61	1563.53	5942.92	8591.05	5185.06	5151.42	9849.58	8465.99	20306.46	13297.31	7789.51	6854.77	16364.82	8528.75	6475.02	11750.39	9310.4	10471.21	10303.01	10763.46	11550.72	10513.09	-	2.0147	0.00560362	0.505166	-0.985172
MW0012846	T3_negative	[2-hydroxy-3-[(9Z,12Z)-octadeca-9,12-dienoyl]oxypropyl] 2-(trimethylazaniumyl)ethyl phosphate	GP	PC	C26H50NO7P	578.3467	519.3325	6.703	[M+CH3COO]-	0.708917835544027	1a	0.9482	rp	-	11988421	HMDB0010386	-	C00157	745078.15	791284.03	1181981.96	730497.42	1299758.09	1091613.14	1350247.55	968573.86	880855.4	543349.86	922644.86	909918.8	1680445.46	1065616.23	1075879.14	1257881.25	1301681.4	1116332.97	1418907.02	1233836.31	1109264.5	1109291.1	1088249.08	1100549.94	1092862.59	1093725.59	ko00564,ko00590,ko00591,ko00592,ko01100,ko04723,ko05231	1.55657	0.0469542	0.799727	-0.322421
MW0115536	T3_negative	Glucose	Carbohydrates and Its metabolites	Sugars	C6H12O6	215.0334	180.0634	0.757	[M+Cl]-	1.52499999998668	1a	0.8061	rp	-	5793	HMDB0304632	-	C00031	950848.15	649083.9	803209.85	675158.64	535417.37	254660.23	792469.82	570335.43	803877.78	662085.19	519964.06	347981.07	767667.96	423320.89	457904.95	430600.6	502653.34	398999.02	400800.13	529878.37	408316.93	408383.84	408164.64	406695.13	407879.04	409734.61	ko00010,ko00030,ko00052,ko00500,ko00520,ko00524,ko01100,ko02010,ko04066,ko04068,ko04148,ko04152,ko04742,ko04910,ko04911,ko04917,ko04922,ko04930,ko04931,ko04932,ko04933,ko04973,ko04976,ko04978,ko05230,ko05415	1.57652	0.0165731	1.40114	0.486605
MW0117307	T3_negative	1-tert-butyl-3-(4-chlorophenyl)-1H-pyrazolo[3,4-d]pyrimidin-4-amine	Heterocyclic compounds	Heterocyclic compounds	C15H16ClN5	300.1069	301.1094	4.9155	[M-H]-	11.9499999999562	1b	0.7294	rp	-	4878	HMDB0244786	-	-	3894.95	3159.58	2861.61	3512.74	3284.89	3319.71	3490.71	2970.16	3180.7	3588.35	3120.37	2731.1	3160.8	3047.84	2985.75	2498.1	3283.98	2959.02	3495.22	3118.06	3806.59	3701.77	3555.08	3674.9	3711.21	3623.63	-	1.58699	0.0421695	1.09418	0.129853
MW0054571	T3_negative	LPE(0:0/18:0)	GP	LPE	C23H48NO7P	480.3085	481.3168	7.3791	[M-H]-	2.16527033805303	2	0.9545	rp	-	53480667	HMDB0011129	-	C04438	12170.03	11976.18	19678.74	13438.87	14459.66	13111.61	13739.16	26253.91	28746.04	13746.39	28521.36	24523.5	16482.68	16186.69	36187	21035.01	41437.61	18153.37	23940.49	37101.29	22806.4	22389.37	22067.09	22631.12	22481.85	22632.9	ko00564	1.93794	0.0137555	0.634827	-0.655566
MW0168453	T3_negative	17-Octadecynoic acid	FA	FFA	C18H32O2	279.2329	280.2402	6.3381	[M-H]-	0.0750000000948603	2	0.9264	rp	-	1449	HMDB0244776	-	-	30983.17	16145.71	16829.4	26499.58	12989.04	42016.17	9719.5	21698	6468.95	12794.16	32402.38	21197.04	31886.35	24692.74	42871.47	22058.31	27722.04	40897.6	31375.79	32777.59	23827.45	24334.93	24269.57	24324.69	23584.29	20861.03	-	1.87327	0.0158049	0.637076	-0.650463
MW0156078	T3_negative	Progeldanamycin	Heterocyclic compounds	Heterocyclic compounds	C27H41NO6	474.2849	475.2934	5.2979	[M-H]-	2.50903415701742	2	0.9167	rp	-	49787025	-	-	-	3099.2	1204.81	1564.84	1652.3	2982.88	1138.96	4474.55	1638.12	1225.19	1271.07	3432.33	834.25	3859.84	4240.22	1976.18	2209.23	3138.77	4321.17	4209.85	2837.41	2456.51	2609.06	2756.84	2636.19	2861.16	2700.88	-	1.40702	0.0474068	0.652042	-0.616964
MW0142926	T3_negative	3-Fluoro-cis,cis-muconate	Organic acid and Its derivatives	Organic acid and Its derivatives	C6H5FO4	140.9951	160.0172	8.8705	[M-H2O-H]-	10.4749999999854	3	0.9256	rp	-	9543396	-	-	-	2682.3	2537.04	2974.55	1688.11	2935.9	3183.7	2092.63	3941.17	3429.48	3295.65	5066.64	2286.78	3191.46	5071.7	3885.15	3322.21	3835.21	4159.43	3564.7	2910.49	2802.78	3253.92	3265.22	3325.36	3299.68	3453.04	-	1.64489	0.0258507	0.771189	-0.374844
MW0012811	T3_negative	1-Hexadecanoyl-2-(9Z-octadecenoyl)-sn-glycero-3-phospho-(1'-myo-inositol)	GP	PI	C43H81O13P	835.5324	836.5415	6.1473	[M-H]-	2.13037364903458	3	0.8965	rp	-	5771758	HMDB0009783	-	-	74294.21	93724.72	62453.06	74754.28	68621.97	133311.02	86561.3	188038.7	83407.76	87040.06	244290.13	235881.33	263536.78	236896.69	252614.44	108862.88	326543.09	92046.06	288922.01	289444.08	147823.86	125853.25	128679.98	176789.11	165782.01	160213.68	-	2.48684	0.000170095	0.407094	-1.29657
MW0053732	T3_negative	2,3-Dihydroxypropyl 2-[(octadec-9-enoyl)amino]ethyl hydrogen phosphate	Aldehyde,Ketones,Esters	Esters	C23H46NO7P	538.3138	479.3012	6.5813	[M+CH3COO]-	2.21060164062138	3	0.8669	rp	-	53393982	-	45335	-	1778.34	3174.67	3016.62	2068.02	4269.27	3633.12	2202.48	4291.9	4433.08	4131.14	6324.8	2724.79	1857.03	5609.03	7441.08	6278.31	6893.97	7236.67	4526.53	5368.5	5585.98	5305.59	4892.19	5319.2	5243.6	5160.45	-	1.79362	0.00724322	0.60815	-0.717501
MW0115874	T3_negative	(2Z)-3-(6,7-dimethoxy-2H-1,3-benzodioxol-5-yl)-2-hydroxyprop-2-enal	Benzene and substituted derivatives	Benzene and substituted derivatives	C12H12O6	251.0596	252.0634	5.454	[M-H]-	8.77499999994313	3	0.828	rp	-	131834962	HMDB0128661	-	-	4073.91	3039.23	4251.67	4018.42	4455.52	3688.44	4069.87	3825.74	3876.4	2873.12	4401.89	4398.43	4812.14	4084.68	4094.06	4173.4	3538.71	4332.29	5094.91	6212.98	6198.74	6552.24	6485.4	6593.31	6793.51	6757.9	-	1.74622	0.0244135	0.845578	-0.241991
MW0054426	T3_negative	Lucidenic acid D1	Others	Others	C27H34O7	469.2257	470.2305	5.9744	[M-H]-	5.434514473519	3	0.8265	rp	-	14109376	HMDB0038199	-	-	8927.42	5978.96	18172.69	33328.09	10808.91	5459.64	8006.52	14981.22	12533.05	9528.94	19751.78	17153.86	18569.44	50831.41	14780.01	13029.49	29383.25	14338.05	17850.33	27282.23	20349.39	20231.28	20231.28	20526.21	20795.6	20333.37	-	1.79303	0.0469954	0.572837	-0.803803
MW0057016	T3_negative	1-Oleoyl-2-palmitoyl-sn-glycero-3-phosphocholine	GP	PC	C42H82NO8P	794.5444	759.5778	8.8381	[M+Cl]-	3.53660545854036	3	0.8152	rp	-	24778933	HMDB0008100	-	C00157	17177.59	25815.77	14813.83	22333.13	4244.84	14964.78	9776.4	13126.06	3639.59	7265.11	14710.11	7005.48	17285.55	2898.72	8207.64	1405.75	1481.05	5899.41	2709.52	2800.46	8408.46	8063.18	8215.95	6454.67	7649.4	8750.51	ko00564,ko00590,ko00591,ko00592,ko01100,ko04723,ko05231	1.69295	0.0304587	2.06754	1.04791
MW0158467	T3_negative	Tyr-Glu-Val-Lys	Amino acid and Its metabolites	Small Peptide	C25H39N5O8	536.2614	537.2799	6.7892	[M-H]-	20.8103133227962	3	0.8137	rp	-	-	-	257027	-	15206.05	13436.33	15648.67	14924.77	16682.52	16819.2	13522.98	15600.93	10958.74	18281.06	14543.4	13210.01	18221.56	18554.05	18924.65	19486.98	20968.26	17940.88	16860.9	18161.87	18321.37	17929.53	18062.4	17931.88	18051.33	17694.66	-	1.68971	0.0168206	0.854181	-0.227386
MW0000244	T3_negative	Emetan, 6',7',10,11-tetramethoxy-	Benzene and substituted derivatives	Benzene and substituted derivatives	C29H40N2O4	479.2958	480.29880000000003	6.5813	[M-H]-	8.95071143648891	3	0.8028	rp	-	9426	HMDB0251773	-	-	4026.09	7568.37	6789.73	4223.79	7532.81	5461.27	6787.01	7682.99	10063.88	8772.28	11285.41	7169.93	5498.47	11422.38	14784.41	12944.64	17562.03	12349.04	12033.27	13944.29	10445.9	10467.42	9190.15	10238.38	10152.6	10442.11	-	2.21292	0.00137952	0.579091	-0.788139
MW0007461	T3_negative	Ketoprofen glucuronide	Benzene and substituted derivatives	Benzene and substituted derivatives	C22H22O9	429.1217	430.1264	6.0606	[M-H]-	6.10553135968452	3	0.7914	rp	-	131281	HMDB0010321	-	-	3223.62	2260.6	3446.01	3218.06	1048.51	772.51	2461.73	2582.53	2966.14	3202.78	7544.56	3331.57	5671.21	3678.16	3973.7	3683	5192.04	1262.07	3111.95	2158.5	3604.13	3731.06	3708.52	3746.35	3951.08	3825.1	-	1.22541	0.0414657	0.635813	-0.653326
MW0106703	T3_negative	Fingolimod phosphate	Organic acid and Its derivatives	Organic acid and Its derivatives	C19H34NO5P	386.2113	387.2175	5.107	[M-H]-	2.84999999990987	3	0.7709	rp	-	9908268	HMDB0243705	-	-	11495.89	13876.26	6174.5	3516.74	6726.84	3631.41	2676.31	11892.19	6052.03	14587.21	17376	18101.32	10156.05	16177.12	15826.96	17896.61	16634.96	26703.07	14657.96	19927.84	11029.88	11803.07	11625.69	11688.3	12263.06	11937.58	-	2.37796	0.000152333	0.464835	-1.10521
MW0054593	T3_negative	LPE(0:0/22:6)	GP	LPE	C27H44NO7P	524.2784	525.2855	6.6683	[M-H]-	0.305181462520333	3	0.7484	rp	-	53480945	HMDB0011496	-	C04438	221088.72	373705.88	490535.51	357659.7	363687.68	299807.84	343716.2	368562.81	258316.41	153770.53	626980.65	432013.7	384025.86	389593.03	554285.8	314203.3	675078.68	399927.91	311161.59	924805.23	426373.26	420552.01	411296.45	419238.65	417384.85	422221.49	ko00564	1.79009	0.0217502	0.644613	-0.633494
MW0054485	T3_negative	1-Palmitoylglycerol 3-phosphate	GP	LPA	C19H39O7P	409.2358	410.2433	6.9275	[M-H]-	0.586458612050238	3	0.7478	rp	-	89566	HMDB0007853	-	C04036	826.19	558.32	840.4	1010.49	798.28	416.02	672.14	732.6	855.98	704.71	1305.5	641.46	946.52	398.71	1298.52	878.34	1928.42	855.96	1497.28	1273.95	1340.18	1162.78	1053.42	1219.46	1164.94	1088.1	-	1.40114	0.0345874	0.672595	-0.57219
MW0138765	T3_negative	Licoagrodin	Heterocyclic compounds	Heterocyclic compounds	C45H44O9	727.2996	728.2985	5.4575	[M-H]-	11.5084572104816	3	0.7269	rp	-	637141	HMDB0035372	-	-	2472.45	2816.08	1684.67	1128.06	1545.97	1401.16	1433.99	1693.82	1361.97	2708.82	1435.41	5046.32	4925.18	3589.41	3451.44	1180.1	4166.22	2104.36	2257.9	3150.08	3577.8	3580.97	3494.58	3728.99	3909.02	3736.62	-	1.60885	0.0166844	0.582851	-0.7788
MW0133479	T3_negative	Endoxifen	Benzene and substituted derivatives	Benzene and substituted derivatives	C25H27NO2	372.1956	373.2042	4.7255	[M-H]-	3.20000000002096	3	0.6904	rp	-	10090750	HMDB0060666	-	C16547	1669.29	1669.23	1753.83	1108.08	879.85	1624.64	1636.7	2054.49	624.65	921.91	2003.84	2227.25	1046.14	2063.08	1921.38	2465.81	1421.23	3875.24	1004.08	2579.48	1764.46	1835.21	1804.79	1795.22	1841.35	1834.71	ko00982,ko01522	1.55845	0.0455971	0.676581	-0.563665
MEDL00411	T3_negative	LPA(18:2(9Z,12Z)/0:0)	GP	LPA	C21H39O7P	433.2349	434.2433	8.7571	[M-H]-	2.63136003186806	3	0.6812	rp	-	20835023	HMDB0007856	-	C00681	11917.63	9273.82	4981.52	6552.83	10927.65	6290.03	10474.57	5621.19	7459.38	7440.23	2993.98	8361.41	5112.01	17330.78	16616.68	14106.64	14233.54	11232.36	12934.3	19143.56	13798.28	12286.23	9748.07	13354.97	11067.11	14368.45	ko00561,ko00564,ko01100,ko04072,ko04080,ko04540,ko04810,ko04975,ko04977,ko05130,ko05200	1.14586	0.0443636	0.663079	-0.592748
MW0057053	T3_negative	PC(18:2(9Z,12Z)/18:1(11Z))	GP	PC	C44H82NO8P	842.5896	783.5778	8.7746	[M+CH3COO]-	2.38549728726525	3	0.681	rp	-	53478785	HMDB0008136	-	C00157	316122.1	252545.06	263799.36	214706.89	211311.5	232955.37	216915.82	200559.34	223678.96	252459.82	191901.59	222226.91	221705.32	187655.5	170524.44	169488.2	172831.87	186343.34	168570.62	173223.59	135591.33	191649.84	186340.09	182623.95	188229.79	181176.02	ko00564,ko00590,ko00591,ko00592,ko01100,ko04723,ko05231	2.4372	0.000922112	1.27921	0.355255
MW0057340	T3_negative	PC(20:3(8Z,11Z,14Z)/P-16:0)	GP	PC	C44H82NO7P	826.5947	767.5829	8.7746	[M+CH3COO]-	2.40746185433145	3	0.6699	rp	-	53479025	HMDB0008422	-	C00157	34601.58	32858.89	28202.4	50323.34	29274.55	30006.29	35291.79	25964.95	29518.41	36472.41	27558.05	31047.46	29361.43	25282.63	19209.32	20123.61	14612.43	18644.36	18038.03	21018.27	13688.89	22900.0	25399.58	19857.32	20883.77	22003.64	ko00564,ko00590,ko00591,ko00592,ko01100,ko04723,ko05231	2.36861	0.00121501	1.47853	0.564162
MW0151774	T3_negative	Iriomoteolide 1a	Heterocyclic compounds	Heterocyclic compounds	C29H46O7	565.3286	506.3244	6.703	[M+CH3COO]-	16.8925447539498	3	0.6603	rp	-	16723501	-	-	C20009	6704.08	5346.83	9417.29	6256.02	11215.45	8797.75	11145.09	8533.66	7102.94	4696.49	7631.6	7406.74	15319.53	10219.5	8866.65	11343.06	9120.77	10763.02	12530.53	12715.04	10479.47	10297.28	10253.02	10074.96	10395.25	10260.89	-	1.76913	0.0220016	0.747907	-0.41907
MW0152130	T3_negative	Pretyrosine	Organic acid and Its derivatives	Organic acid and Its derivatives	C10H13NO5	246.0747	227.0794	1.8765	[M+F]-	8.92499999999075	3	0.6535	rp	-	439319	HMDB0304809	-	C00826	7847.01	7099.22	8645.34	5517.48	8291.23	6249.77	7607.6	7491.95	7620.9	6003.64	7177.74	8259.67	8154.86	8187.89	8821.87	7779.03	7990.14	9067.73	7308.46	8019.74	7934.64	7828.72	7848.63	7970.18	7925.68	8097.96	ko00400,ko01100,ko01230	1.60349	0.0395613	0.896084	-0.158294
MW0014120	T3_negative	3-Hydroxysintaxanthin	Aldehyde,Ketones,Esters	Ketones	C31H42O2	505.3369	446.3185	6.2972	[M+CH3COO]-	9.14249926798368	3	0.6433	rp	-	131751826	HMDB0035641	-	-	2818.12	2874.22	16150.22	22501.8	3475.58	3526.3	15734.23	10791.16	4975.52	12542.76	12222.97	16333.14	24139.32	44425.72	11017.94	3928.16	7810.22	12459.62	37321.24	29351.69	14628.21	15516.13	15368.81	15272.41	15374.59	15611.59	-	1.58434	0.0487991	0.479322	-1.06093
MW0014084	T3_negative	3-Hydroxydecanoyl carnitine	Organic acid and Its derivatives	Organic acid and Its derivatives	C17H33NO5	330.23630000000003	331.2359	5.8183	[M-H]-	19.3250000000944	3	0.6298	rp	-	121454166	HMDB0061636	-	-	6110.31	5942.56	7231.01	2986.52	5592.96	4271.65	3300.55	5046.22	14187.66	8321.61	2386.65	3675.62	2985.89	5003.65	1758.93	2769.75	3443.9	4434.34	1899.78	4629.56	4523.61	4704.34	4320.11	4946.92	4444.73	4336.3	-	1.95504	0.0177574	1.90951	0.933202
MW0194315	T3_negative	1-beta-D-Galactosylsphingosine	SP	SP	C24H47NO7	506.3414	461.3353	6.3035	[M+HCOO]-	17.7748846411397	3	0.5884	rp	-	91746255	HMDB0000648	-	-	2372.8	1253.67	4550.13	6915.63	1302	4771.02	5876.29	4037.1	2011.78	2926.57	5651.09	5011.61	6854.06	15005.45	6000.92	3496.2	5945.24	5056.72	13169.12	9722.02	5602.63	6125.83	5866.83	5980.76	5967.26	5955.73	-	2.03142	0.0108396	0.474454	-1.07566
MW0057071	T3_negative	PC(18:2(9Z,12Z)/22:5(4Z,7Z,10Z,13Z,16Z))	GP	PC	C48H82NO8P	831.5928	831.5778	8.7746	[M-]-	17.4246968995902	3	0.5846	rp	-	24778982	HMDB0008154	-	C00157	27609.34	35443.12	29158.78	27891.13	26063.26	29354.9	26051.06	20708.06	28314.61	34632.87	31494.37	19617.41	23326.57	24412.72	20910.81	17616.69	25219.71	25057.7	21673.25	17699.09	9127.74	17237.35	18195.21	16728.56	17004.62	17942.56	ko00564,ko00590,ko00591,ko00592,ko01100,ko04723,ko05231	2.051	0.00623283	1.25635	0.329239
MW0142435	T3_negative	2-Hydroxy-vitamin K	CoEnzyme and vitamins	CoEnzyme and vitamins	C31H48O3	484.3712	468.3603	7.4312	[M+NH4-2H]-	17.4449938183449	3	0.5846	rp	-	11953813	-	-	C02793	2275.14	8854.04	7050.98	5816.84	3677.5	6439.08	2503.36	3697.74	3477.95	2799.68	13861.08	4672.79	10191.32	5911.62	6888.52	4475.08	7819.61	8516.61	4374.97	7124.86	5513.04	5206.11	5535.18	5462.3	5519.37	5664.91	-	1.6821	0.0328944	0.63102	-0.664242
MW0115674	T3_negative	Chloroacetyl chloride	Aldehyde,Ketones,Esters	Ketones	C2H2Cl2O	92.9281	111.9483	0.7395	[M-H2O-H]-	5.67499999998944	3	0.5764	rp	-	6577	HMDB0060452	-	C14859	25845.17	28741.71	35276.6	28103.59	35607.94	26555.66	32987.53	30729.49	31174.21	23507.27	37979.61	28728.91	35443.15	40195.79	44650.24	36153.98	37977.99	35269.28	41023.76	41695.13	34996.27	34220.78	35117.68	35326.79	35015.57	35116.65	ko00980	2.34951	0.00047454	0.787431	-0.344774
MW0056918	T3_negative	1,2-Dipalmitoleoyl-sn-glycero-3-phosphocholine	GP	PC	C40H76NO8P	774.5435	729.5309	6.9363	[M+HCOO]-	19.999276720799	3	0.5469	rp	-	24778764	HMDB0008002	-	C00157	22839.24	33729.39	39099.69	39659.64	39933.12	33766.19	69514.83	35064.17	37673.77	43353.79	39820.5	28650.38	20787.76	27607.72	22823.64	27189.53	40969.86	19939.65	39550.24	25562.53	15108.56	27378.46	30845.04	25806.78	27345.46	24749.43	ko00564,ko00590,ko00591,ko00592,ko01100,ko04723,ko05231	1.68254	0.0400103	1.34732	0.430098
MW0016347	T3_negative	(1R,2R,3S,4S,5R,9S,10S,13S,14S)-2,3,13,14-tetrahydroxy-5,9-dimethyl-14-[[(2R,3R,4S,5S,6R)-3,4,5-trihydroxy-6-(hydroxymethyl)oxan-2-yl]oxymethyl]tetracyclo[11.2.1.01,10.04,9]hexadecane-5-carboxylic acid	Others	Others	C26H42O12	527.2492	546.2676	5.5338	[M-H2O-H]-	1.00521625686963	3	0.5378	rp	-	102006888	HMDB0036317	-	-	2333.03	1024.51	817.29	3476.95	13853.11	1904.21	2077.79	3430.26	4691.51	3524.61	6706.08	3058.27	10182.56	9398.63	19481.56	790.79	6292.87	27883.05	14809.19	5088.88	7217.4	7217.16	7375.71	7316.38	7585.39	7366.69	-	1.62147	0.037876	0.358112	-1.48152
MW0057049	T3_negative	1-(9Z,12Z-octadecadienoyl)-2-pentadecanoyl-glycero-3-phosphocholine	GP	PC	C41H78NO8P	724.5259	743.5465	7.3964	[M-H2O-H]-	3.74036299267619	3	0.519	rp	-	52922715	HMDB0008132	-	C00157	9655.83	27238.54	19042.18	24045.05	21555.01	9715.43	11194.89	10180.42	8347.89	8747.41	9979.39	10632.74	13465.91	6484.28	10284.88	13810.07	7905.02	11256.37	3981.84	5265.25	9175.29	8764.1	8781.76	11095.44	9091.7	7841.37	ko00564,ko00590,ko00591,ko00592,ko01100,ko04723,ko05231	1.57599	0.0424636	1.60878	0.68597
MW0141505	T3_negative	17-(4-Hydroxyphenyl)heptadecanoic acid	FA	Oxidized lipids	C23H38O3	343.2599	362.2821	5.6103	[M-H2O-H]-	10.7500000000016	3	0.507	rp	-	20264585	-	-	C21446	1416.96	4257.08	4723.64	4332.28	3771.38	4222.98	4283.05	1181.84	1097.6	2293.46	4814.76	3607.13	4538.87	6142.48	6385.15	6491.63	4179.98	6228.81	6162.04	5729.45	2330.8	1876.89	2309.12	2408.13	2483.1	2286.62	-	1.99573	0.00110477	0.5818	-0.781405
MW0153100	T3_negative	Lys-Phe-Leu-Glu	Amino acid and Its metabolites	Small Peptide	C26H41N5O7	534.2981	535.3006	6.1822	[M-H]-	8.98382966795947	3	0.8845	rp	-	-	-	169262	-	1403.72	583.15	2137.16	1034.14	1971.57	3330.39	679.67	3254.58	2016.32	1600.37	2330.63	2447.49	2370.72	4293.08	4304.59	2927.81	4835.13	5105.18	3765.57	3874.11	2432.43	2146.31	2142.29	2136.0	2189.28	2283.66	-	2.26813	0.00070217	0.496798	-1.00927
MW0157368	T3_negative	(3S,5S,8S,9S,10R,13S,17R)-17-[(2S,3R,4R,5S)-3,4-dihydroxy-5,6-dimethylheptan-2-yl]-3-hydroxy-10,13-dimethyl-1,2,3,4,5,7,8,9,11,12,14,15,16,17-tetradecahydrocyclopenta[a]phenanthren-6-one	Hormones and hormone related compounds	Hormones and hormone related compounds	C28H48O4	447.3465	448.3553	8.7213	[M-H]-	3.2636786809281	3	0.8768	rp	-	23724583	-	-	-	528.97	1604.12	3232.04	4020.1	1750.77	2541.92	1144.44	2134.96	567.84	1827.96	5757.1	2309.35	5366.23	4068.01	6643.28	2433.57	5807.17	3508.81	6701.48	2597.43	3180.37	3397.79	3270.54	3237.82	3277.67	3181.08	-	2.17532	0.00123011	0.428238	-1.22351
MW0151089	T3_negative	His-Ser-Val-Glu	Amino acid and Its metabolites	Small Peptide	C19H30N6O8	469.2042	470.2125	2.3036	[M-H]-	2.15257626829836	3	0.8612	rp	-	-	-	157822	-	860.73	1264.43	1515.82	1068.99	1246.85	877	2147.78	1555.22	828.88	2138.19	7285.81	2844.47	2732.97	5302.08	3288.98	1890.8	2071.12	2269.36	2312.9	2748.31	2150.18	2150.16	2168.67	2149.93	2201.92	2123.18	-	2.41153	0.00608354	0.412373	-1.27798
MW0155169	T3_negative	Phe-Gln-Thr-Lys	Amino acid and Its metabolites	Small Peptide	C24H38N6O7	521.2746	522.2802	6.2951	[M-H]-	3.26124761121157	3	0.7981	rp	-	-	-	141007	-	1550.23	2366.72	5042.45	3001.94	4533.55	4185.36	3861.72	1229.03	4104.97	3329.46	2460.21	1515.52	4835.02	9885.72	6268.16	7389.51	6661.03	7702.55	3199.9	5042.79	3711.88	4139.54	4011.88	3953.2	3956.34	4038.97	-	1.35904	0.0332424	0.60417	-0.726974
MW0152478	T3_negative	Leu-Ser-Ala-Leu-Glu	Amino acid and Its metabolites	Small Peptide	C23H41N5O9	530.2826	531.2904	6.5813	[M-H]-	0.999466077727422	3	0.7728	rp	-	-	-	264552	-	1769.25	2527.11	3391.16	1482.92	4518.48	2701.37	3654.82	3426.94	3518.87	3691.08	5877.52	3468.03	3470.51	5334.55	6997.25	4873.85	6279.64	5933.41	6076.92	5290.29	4439.84	4226.97	4199.57	4185.16	3228.62	4719.38	-	2.39055	0.000137843	0.572404	-0.804893
MW0011450	T3_negative	(6R,8Z)-6-Hydroxy-3-oxotetradecenoic acid	FA	Oxidized lipids	C14H24O4	255.1602	256.1675	5.9571	[M-H]-	0.0999999999606871	3	0.7726	rp	-	134819281	HMDB0062363	-	-	11254.88	32957.19	22550.32	18803.85	51217.32	6854.38	18747.9	26254.57	16680.72	20379.64	15697.6	7345.23	8313.36	18700.39	10281.34	5670.04	8723.78	18411.81	17352.94	4313.56	18383.51	18463.39	18541.42	18870.02	19517.8	18482.67	-	1.69928	0.0234282	1.96586	0.975162
MW0159029	T3_negative	Val-His-Phe-Glu	Amino acid and Its metabolites	Small Peptide	C25H34N6O7	529.24	530.2489	6.0236	[M-H]-	3.02319394403825	3	0.7583	rp	-	-	-	241962	-	14874.97	16352.78	15459.83	13161.59	15117.76	13913.16	6556.3	16458.82	17437.15	18446.81	14959.15	16161.87	17164.17	15984.67	17018.11	18746.82	19390.39	22407.76	19062.84	20069.24	16484.9	16391.61	13800.7	16371.88	16359.57	15645.86	-	1.64145	0.0181459	0.816617	-0.292268
MW0144082	T3_negative	8-iso-17-phenyl trinor Prostaglandin F2	Hormones and hormone related compounds	Hormones and hormone related compounds	C23H32O5	387.2142	388.225	5.1002	[M-H]-	8.67499999998245	3	0.751	rp	-	-	-	45105	-	2454.69	3207.05	1606.83	1676.18	1145.71	721.3	1442.9	2650.41	1105.45	2902.63	4008.27	3855.99	2127.95	2976.12	3233.87	4054.31	3613.53	5443.4	2922.97	4735.68	2431.88	2637.47	2675.52	2645.55	2725.87	2810.77	-	2.34899	0.000305466	0.511552	-0.967047
MW0148399	T3_negative	Diacetyl-10-gingerdiol	Heterocyclic compounds	Heterocyclic compounds	C25H40O6	436.2826	436.2825	7.0668	[M-]-	0.893915208524822	3	0.7292	rp	-	-	-	263551	-	18615	18267.98	50487.84	19669.34	31853.04	24942.11	26725.32	39246.97	52408.3	32599.37	122907.12	47157.59	78727.28	75086.29	44381.46	66732.03	38688.68	36092.29	70480.86	45062.29	36639.67	38465.58	38588.11	39044.31	39042.6	38416.46	-	2.21971	0.0052147	0.50345	-0.99008
MW0151093	T3_negative	His-Thr-Gln-Glu	Amino acid and Its metabolites	Small Peptide	C20H31N7O9	512.2206	513.2183	5.3326	[M-H]-	18.6837054249685	3	0.6867	rp	-	-	-	158142	-	2015.45	732.99	4292.96	3588.51	1924.85	3576.18	1257.48	3183.65	3122.68	2205.26	3940.25	4090.38	1318.85	4790.21	2370.67	5546.1	6641.64	2724.95	4154.71	7084.78	5024.31	4957.08	4963.85	5086.5	4934.74	5022.29	-	1.49659	0.0267454	0.60709	-0.720017
MW0145931	T3_negative	Asn-Tyr-Glu-Asp	Amino acid and Its metabolites	Small Peptide	C22H29N5O11	538.1922	539.1864	1.8765	[M-H]-	24.4156656706553	3	0.6403	rp	-	-	-	199141	-	7625.04	4571.06	6790.47	3002.83	4358.18	4740.68	6648.66	6619.98	6226.39	3803.03	6851.47	6943.11	7221.03	6926.33	7244.8	5878.81	7601.24	6442.92	5877.57	7565.78	7650.28	7547.72	7788.42	7879.61	7779.84	8232.98	-	1.74729	0.0190292	0.793346	-0.333977
MW0146349	T3_negative	Aspartylasparagine	Amino acid and Its metabolites	Small Peptide	C8H13N3O6	306.0892	247.0804	2.2351	[M+CH3COO]-	12.6000000000204	3	0.6365	rp	-	18218190	HMDB0028748	-	-	3889.83	4609.92	3387.28	4330.05	3880.11	2545.35	3431.3	3419.74	4038.45	4478.1	5074.05	5262.69	5459.49	4119.27	4740.48	3533.47	4247.61	3857.11	5070.18	5831.12	3257.84	3570.11	3083.09	3280.68	3151.1	2208.51	-	1.75871	0.00825197	0.805377	-0.312264
MW0156415	T3_negative	Ritterazine A	Heterocyclic compounds	Heterocyclic compounds	C54H76N2O10	911.5638	912.55	6.2602	[M-H]-	23.1475716936209	3	0.5339	rp	-	56928164	-	-	C20061	9861.93	28350.26	12404.04	35925.39	44927.04	16664.94	30555.12	23536.33	71129.05	32859.78	31360.58	48240.01	78959.95	23362.76	35400.23	91893.26	39265.56	40170.06	56544.44	75147.29	42491.93	36938.38	32098.44	40507.25	42444.41	38268.08	-	1.67657	0.0323951	0.588483	-0.764926
[truncated: 1 more columns]
